# Supplementary material for: Physical activity and self-efficacy in college students: the mediating role of grit and the moderating role of gender
Source: PeerJ. 2024 May 24;12:e17422. doi: 10.7717/peerj.17422 (PMC11129692; doi:10.7717/peerj.17422)
Supplement: Supplemental Information 1 [file peerj-12-17422-s001.xlsx]

## Sheet: 123123
Number	Grit	Consistency of interest	Perseverance of effort	Self-efficacy	Physical activity	Gender	Age
1	3.375	3.5	3.25	2.8	1253	2	19
2	2.875	2.25	3.5	2.4	3480	2	19
3	2	1.75	2.25	2.5	3180	2	19
4	3.75	4.25	3.25	2.6	2720	2	19
5	2.625	2	3.25	2.4	2700	2	19
6	3	3.25	2.75	3	2013	2	18
7	3.25	3.25	3.25	2.4	2220	2	18
8	3.875	3.5	4.25	2.6	3780	2	18
9	3	2.25	3.75	2	3780	2	18
10	3.375	2.5	4.25	2.4	1544	2	18
11	3.5	2.25	4.75	2.9	3480	2	18
12	3.875	3.75	4	2.7	2133	2	18
13	3.5	3.5	3.5	2.7	518	2	18
14	3.625	3.25	4	2.1	1413	2	18
15	4.25	4.25	4.25	2.7	2718	2	18
16	4	4.25	3.75	2.3	3320	2	18
17	2.875	2	3.75	1.6	1335	2	18
18	3.25	2.5	4	2.5	3640	2	18
19	2.5	2.25	2.75	2.6	2013	2	18
20	2.5	2.25	2.75	2.1	3120	2	18
21	4.125	4.25	4	2.3	967.5	2	18
22	3.25	2.75	3.75	2.3	2760	2	18
23	3.125	3	3.25	2.9	2595	2	18
24	4.5	4.25	4.75	3.6	1413	2	18
25	3.125	2.5	3.75	2.5	1575	2	18
26	3.5	2.5	4.5	2.8	3480	2	18
27	2.625	3	2.25	1.6	1395	2	18
28	2.5	1.75	3.25	1.5	1948	2	18
29	2	2.25	1.75	1.3	1298.1	2	18
30	2.75	2	3.5	2.6	3480	2	18
31	2.375	1.75	3	2.4	2300	2	18
32	3.5	3	4	2.7	1253	2	18
33	3.25	2.75	3.75	2.1	3720	2	18
34	3	1.75	4.25	2.6	2718	2	18
35	3.5	3	4	2.9	1111	2	18
36	3.5	3.25	3.75	2.7	3780	2	18
37	2.375	2.5	2.25	1.6	1356	2	18
38	3.375	3	3.75	2.6	892	2	18
39	2.375	1.75	3	2.7	3510	2	18
40	2.5	2.25	2.75	2.2	2353	2	18
41	3.5	3.5	3.5	2.3	2430	2	18
42	4	3.5	4.5	2.2	3163.5	2	18
43	3.625	3.25	4	2.5	3780	2	18
44	3.25	2.75	3.75	2.5	610	2	18
45	4.25	3.75	4.75	2.7	3360	2	18
46	3.875	3.75	4	2.6	1285	2	18
47	1.375	1.25	1.5	2.7	3640	2	18
48	2.5	2.25	2.75	1.9	1533	2	18
49	2.625	1.75	3.5	2.4	3180	2	18
50	3.125	2.5	3.75	2.5	2220	2	18
51	2	1.5	2.5	2.2	1724	2	18
52	4	4	4	2.6	2178	2	18
53	3.375	3	3.75	2.5	2904	2	18
54	3.375	3.25	3.5	1.9	2718	2	18
55	2.875	2	3.75	2.5	2220	2	18
56	3.75	3.5	4	2.2	2038	2	18
57	3.75	3.25	4.25	2.8	3240	2	18
58	3.5	3	4	2.4	2380	2	18
59	3.125	3	3.25	2.3	3780	2	18
60	3.25	2.75	3.75	3.1	2273	2	18
61	3.75	3.25	4.25	1.8	1533	2	18
62	2.625	2	3.25	3	954	2	18
63	3.875	4	3.75	2.7	2115	2	18
64	3.375	3	3.75	2.3	2913	2	18
65	3.25	2.75	3.75	2.7	1962	2	18
66	3.125	2.25	4	1.7	492	2	18
67	3.375	3	3.75	2.8	3213	2	18
68	3.125	2.75	3.5	2.2	3780	2	18
69	3.125	3.25	3	2.2	2373	2	18
70	3.25	2.5	4	3	1828	2	18
71	3.125	2.5	3.75	2.2	3000	2	18
72	3.125	2.5	3.75	1.8	1620	2	18
73	2.75	2.5	3	3.1	3360	2	18
74	3.25	2.5	4	2.8	2395	2	18
75	2.625	2.5	2.75	2.7	2580	2	18
76	3.5	3.5	3.5	2.7	3213	2	18
77	4.375	3.75	5	2.9	1040	2	18
78	3.5	2.25	4.75	1.2	3213	2	18
79	3.125	2.25	4	2.7	3240	2	18
80	3.25	3.25	3.25	2.5	3780	2	18
81	4.125	3.25	5	2.7	1662	2	18
82	3.875	3.25	4.5	3.3	2322	2	18
83	3.25	2.75	3.75	2.7	2793	2	18
84	3.625	3.75	3.5	2.8	3780	2	18
85	3.125	2.75	3.5	2.1	2340	2	18
86	3.5	2.75	4.25	2.4	2300	2	18
87	3.625	3.5	3.75	2.6	3510	2	18
88	4	3.5	4.5	3.1	3404	2	18
89	4.25	3.75	4.75	2.8	1684	2	18
90	2.625	2.75	2.5	2.3	1695	2	18
91	3.625	3.75	3.5	2.3	2940	2	18
92	2.375	2.25	2.5	1.9	1154.4	2	18
93	3.875	3.25	4.5	2.7	868.5	2	18
94	3.375	2.75	4	2.4	2239.5	2	18
95	4	4	4	3.1	3780	2	18
96	2.375	2	2.75	2.6	880	2	18
97	2.875	3.25	2.5	2.3	1980	2	18
98	3.125	3	3.25	2.5	713	2	18
99	4	4.5	3.5	2.7	2820	2	18
100	3.25	3	3.5	2.8	3360	2	18
101	4.25	4.25	4.25	2.9	3780	2	19
102	4.875	4.75	5	3.9	3780	2	19
103	2.5	2.25	2.75	2.9	2593	2	19
104	3.375	2.75	4	2.7	1927.5	2	19
105	5	5	5	3.7	2718	2	19
106	3.5	3.25	3.75	2.7	1170	2	19
107	3.625	4	3.25	3.1	2460	2	19
108	3.25	2.75	3.75	3.1	1362	2	19
109	3.25	2.75	3.75	2.2	3480	2	19
110	3.5	2.5	4.5	2	2100	2	19
111	4.75	4.75	4.75	3.2	3720	2	19
112	3.375	2.25	4.5	2.9	3060	2	19
113	2.875	2.75	3	1.4	3480	2	19
114	3.125	2.5	3.75	2.3	3780	2	19
115	3.125	2.5	3.75	2.2	3444	2	19
116	3	2.5	3.5	2.1	1966	2	19
117	3.5	3	4	2.9	3780	2	19
118	2	2	2	2.6	1835	2	19
119	3.75	3.5	4	2.8	1012	2	19
120	3.875	4	3.75	2.3	2559	2	19
121	4.125	4	4.25	2.5	3780	2	19
122	3.125	3	3.25	2.2	1950	2	19
123	3.875	3.25	4.5	3.3	3180	2	19
124	2.875	2.75	3	2.1	1014	2	19
125	2.625	2.25	3	2.2	840	2	19
126	3.25	3.25	3.25	2	1172	2	19
127	3	2.5	3.5	3.1	2472	2	19
128	4.75	4.75	4.75	3.5	1893	2	19
129	2.625	2.5	2.75	3.4	1026	2	19
130	3.75	4	3.5	2.4	2244	2	19
131	3.375	2.75	4	2.7	1708.5	2	19
132	4	4	4	2.9	2037	2	19
133	3.625	3.75	3.5	2.8	693	2	19
134	3.75	4	3.5	2.8	3360	2	19
135	2.875	2.25	3.5	3.1	2700	2	19
136	2.75	2.25	3.25	2.3	2442	2	19
137	2.625	2.25	3	2.2	984	2	19
138	3.75	3.5	4	2.1	1668	2	19
139	3.875	3	4.75	2.6	2190	2	19
140	4	4	4	2.8	2988	2	19
141	2.125	2	2.25	2.5	3480	2	19
142	2.625	2	3.25	2.4	2262	2	19
143	3.25	1.75	4.75	2.7	2220	2	19
144	3.625	3	4.25	1.7	2660	2	19
145	4	5	3	2.5	2700	2	19
146	4.5	4.25	4.75	3.3	2916	2	19
147	4.125	4	4.25	2.4	3240	2	19
148	2.875	2	3.75	2.2	2260	2	19
149	3.875	4	3.75	3.2	1662	2	19
150	3.25	3	3.5	2.6	3240	2	19
151	4.875	5	4.75	3.2	3153	2	19
152	3.125	2.25	4	2.1	3153	2	19
153	3	2.25	3.75	2.5	1860	2	19
154	3.5	3.25	3.75	1.7	1893	2	19
155	3.875	3.75	4	3	2718	2	19
156	2.875	1.75	4	2.3	3150	2	19
157	3	2.5	3.5	2.5	2013	2	19
158	3.5	3	4	2.6	2916	2	19
159	2.75	2.75	2.75	2.6	2496	2	19
160	3.125	3	3.25	2	2940	2	19
161	2.875	2	3.75	2.1	3480	2	19
162	3	3	3	1.8	3780	2	19
163	2.625	1.75	3.5	2.6	2133	2	19
164	2.375	2	2.75	2.5	2239.5	2	19
165	2.5	1.5	3.5	2.3	2718	2	19
166	3.625	3.25	4	2.7	2220	2	19
167	3.125	1.5	4.75	2.7	2178	2	19
168	4.375	4.75	4	2.8	3015	2	19
169	4.375	4	4.75	3.4	3444	2	19
170	2.75	2.5	3	1.6	3780	2	19
171	2.75	2.25	3.25	1.5	3780	2	19
172	3	3.75	2.25	3	2913	2	19
173	4.625	4.75	4.5	3	2086.5	2	19
174	3.125	3.25	3	2.2	2190	2	19
175	3.125	3	3.25	2.4	2340	2	19
176	3.625	3.25	4	2.2	2054	2	19
177	5	5	5	3.7	3780	2	19
178	4	3.5	4.5	3.1	1764	2	19
179	4.125	3.25	5	2.1	3780	2	19
180	3.625	3.25	4	2.7	3213	2	19
181	3.125	2.75	3.5	2.4	1406	2	19
182	3.5	3	4	2.8	3780	2	19
183	4.125	3.25	5	3	3480	2	19
184	4	4	4	2.9	3252	2	19
185	3.5	2.75	4.25	2.5	2764	2	19
186	3.375	2.75	4	2.7	2653	2	19
187	3.125	2	4.25	2.5	2940	2	19
188	3.5	3	4	1.8	2760	2	19
189	2.875	1.75	4	2.4	3037.5	2	19
190	3.875	3	4.75	3	2817	2	19
191	3.25	2.75	3.75	2.3	2472	2	19
192	4	3.75	4.25	3.6	1893	2	19
193	3.125	2.5	3.75	2.7	2300	2	19
194	3.5	3.5	3.5	2.1	1911	2	19
195	2.625	2.5	2.75	2.6	3580	2	19
196	2.875	2.5	3.25	2.1	1674	2	19
197	2.375	2.25	2.5	1.7	2376	2	19
198	3.125	2.75	3.5	2.6	2599.5	2	19
199	2.5	2.25	2.75	2.2	1830	2	19
200	2.75	2.5	3	2.4	3252	2	19
201	3.75	3.5	4	3	3720	2	19
202	3.5	2.75	4.25	2.6	1480	2	19
203	2.75	2.25	3.25	2.2	3408	2	19
204	2.625	2	3.25	2.6	2022	2	19
205	3.875	3.5	4.25	3.2	3480	2	19
206	4	3.75	4.25	3.4	2433	2	19
207	3.125	3.25	3	3	2520	2	19
208	3.5	3.25	3.75	2.5	2820	2	19
209	3	2.5	3.5	2.5	1938	2	19
210	3.375	2.75	4	2.3	1684	2	19
211	2.375	2	2.75	2.8	1469.5	2	19
212	2.75	1.75	3.75	2.3	2253	2	19
213	3.375	3.25	3.5	2.2	972	2	19
214	3.375	2.75	4	2.4	1577	2	19
215	4	3.75	4.25	2.4	2220	2	19
216	3.625	3.75	3.5	2.8	1350	2	19
217	3.125	3	3.25	2.3	1804	2	19
218	3.75	3	4.5	2.2	2150	2	19
219	2.875	2.5	3.25	2.3	161.7	2	19
220	3.75	3.25	4.25	2.8	2820	2	19
221	2.625	2.5	2.75	2.3	1500	2	19
222	3.625	3.75	3.5	2.7	1572	2	19
223	3.75	3.5	4	2.8	2460	2	19
224	4.125	4.75	3.5	2.4	3060	2	19
225	4.5	5	4	2.9	3240	2	19
226	3.625	3.25	4	3	1558	2	19
227	3.625	3.75	3.5	2.3	2880	2	19
228	3.875	3.5	4.25	3.1	2733	2	19
229	3.5	3.25	3.75	2.3	2610	2	19
230	2.625	2	3.25	2.3	2913	2	19
231	4.25	4	4.5	2.9	3708	2	19
232	1.625	1.75	1.5	1.7	1620	2	19
233	4	3.75	4.25	2.6	3180	2	19
234	3.875	3.75	4	2.9	3240	2	19
235	3.25	2.5	4	2.4	2960	2	19
236	4.125	3.25	5	3.7	3780	2	19
237	3.625	3	4.25	2.4	3097.5	2	19
238	3.75	4	3.5	3.1	2386.5	2	19
239	2.25	1.25	3.25	2.4	2442	2	19
240	2.25	1.75	2.75	2.7	3780	2	19
241	3.25	2.75	3.75	3.4	2940	2	19
242	3.75	2.75	4.75	3.5	3480	2	19
243	3.375	3	3.75	3.1	2658	2	19
244	3.625	3.75	3.5	3.3	2202	2	19
245	2.5	2.25	2.75	1.8	2559.5	2	19
246	2.375	2	2.75	2.3	1410	2	19
247	4.125	3.5	4.75	2	2410	2	19
248	3.25	2.75	3.75	2.9	2433	2	19
249	3.625	3.25	4	2.2	2100	2	19
250	3	2.25	3.75	2.8	3144	2	19
251	2.5	3	2	1.5	2700	2	19
252	2.5	2.75	2.25	1.2	2079	2	19
253	4.125	3.75	4.5	2.7	1915	2	19
254	2.875	2.5	3.25	1.5	1280	2	19
255	3.5	3	4	3	3780	2	19
256	2.75	2.25	3.25	2.3	1369.5	2	19
257	2.375	1.75	3	1.7	2460	2	19
258	3.5	2.25	4.75	3.3	3450	2	19
259	2.625	2.5	2.75	2.1	3576	2	19
260	3.375	3.75	3	2.2	2460	2	19
261	3	2.25	3.75	1.9	1716	2	19
262	2	1.75	2.25	2.1	579	2	19
263	2.75	1.5	4	2	2659.5	2	19
264	4.375	4	4.75	2.9	2442	2	19
265	4.125	4	4.25	3.2	3780	2	19
266	3.75	2.5	5	3.7	2442	2	19
267	2.625	2.5	2.75	2.1	918	2	19
268	3.25	3.5	3	3	3235	2	19
269	2.75	2	3.5	1.9	3240	2	19
270	3.375	2.75	4	2.1	2793	2	19
271	3.375	3	3.75	2.1	1980	2	19
272	2.5	1.5	3.5	2.7	720	2	19
273	2.875	2.75	3	2.4	1533	2	19
274	4	3.25	4.75	3.1	2982	2	19
275	3.875	3.5	4.25	2.5	3720	2	19
276	3.375	2.5	4.25	3.8	2220	2	19
277	3.125	2.5	3.75	2.3	2793	2	19
278	3.25	1.5	5	2.3	1836	2	19
279	4.25	3.5	5	3.6	3213	2	19
280	3.25	3	3.5	2.5	3240	2	19
281	2.875	3.25	2.5	1.9	2460	2	19
282	3.375	3.5	3.25	2.8	1780	2	19
283	3.875	3.5	4.25	2.9	2868	2	19
284	3.125	3.25	3	2.4	2214	2	19
285	3.375	2.75	4	2.1	2136	2	19
286	3.25	2.5	4	2.4	3780	2	19
287	3	2.25	3.75	2.4	3240	2	19
288	3.125	2.25	4	2.5	3213	2	19
289	3.625	3.25	4	2.7	2700	2	19
290	3.5	3	4	1.7	1620	2	19
291	2.875	2.75	3	2.7	640	2	19
292	3.625	3.25	4	3.2	3780	2	19
293	2.875	2	3.75	2.1	1580	2	19
294	3	1.5	4.5	2.7	3780	2	19
295	3.125	2.5	3.75	2.6	2013	2	19
296	3.25	2.5	4	2.8	2013	2	19
297	3.875	3.5	4.25	2.2	2940	2	19
298	3.75	3.25	4.25	3.5	3720	2	19
299	4.125	4	4.25	2.6	1038	2	19
300	2.375	2	2.75	1.9	2364	2	19
301	3.375	2.5	4.25	2.8	3120	2	19
302	2.5	2.25	2.75	2.1	2310	2	19
303	2.5	2	3	1.8	2540	2	19
304	3.25	3	3.5	2.4	2042	2	19
305	2.75	2.5	3	2.1	1980	2	19
306	3.125	3	3.25	2.1	1137	2	19
307	4.5	4.5	4.5	3.1	3780	2	19
308	4.875	5	4.75	2.9	2700	2	19
309	4.5	4.5	4.5	2.9	2793	2	19
310	3.625	3.75	3.5	2.4	2090	2	19
311	3.125	2.75	3.5	2.2	852	2	19
312	2.125	2.25	2	1.6	2444	2	19
313	2.5	2.5	2.5	2.2	1980	2	19
314	2.375	2	2.75	2.5	1716	2	19
315	3	2.75	3.25	2.5	2680	2	19
316	3.125	3.25	3	1.9	2460	2	19
317	3.375	3.75	3	2.8	2580	2	19
318	2.875	2.5	3.25	2.3	2916	2	19
319	3.5	3.5	3.5	2.3	3727.8	2	19
320	4.5	4	5	3.7	2574	2	19
321	3.75	3.75	3.75	2.1	2136	2	19
322	2.75	2	3.5	2.5	2220	2	19
323	3.625	3.25	4	2.2	2220	2	19
324	4.375	4	4.75	3.1	2340	2	19
325	2.875	2	3.75	2.9	2460	2	19
326	3.875	3.5	4.25	3.5	3054	2	19
327	2.5	2.75	2.25	2.1	1542	2	19
328	3.75	2.5	5	3.3	2355	2	19
329	2.875	2.75	3	2.5	1698	2	19
330	2.75	3.25	2.25	2.7	1342	2	19
331	2.875	3	2.75	2.6	933.3	2	19
332	3.875	3.25	4.5	2.8	2980	2	19
333	2.375	2.25	2.5	1.8	1050	2	19
334	3	3	3	2.5	1653	2	19
335	3.5	3.5	3.5	2.1	2628	2	19
336	3.375	3	3.75	2.1	3780	2	19
337	2.875	2.25	3.5	2.3	2313	2	19
338	3.625	3	4.25	2.6	2433	2	19
339	4.25	4	4.5	3.2	2293	2	19
340	4.5	4	5	3.4	1585.5	2	19
341	3.125	1.75	4.5	2.3	2514	2	19
342	4.375	4.25	4.5	3.2	2520	2	19
343	2.75	2.25	3.25	2.5	3480	2	19
344	2.875	1	4.75	3.8	2793	2	19
345	4	3	5	3.3	3780	2	19
346	2.875	2	3.75	2.1	1740	2	19
347	3.75	3.5	4	2.5	3780	2	19
348	4.875	5	4.75	2.9	3780	2	19
349	2.625	2.25	3	2.8	1539	2	19
350	3.25	1.5	5	3.8	3780	2	19
351	2.75	2.25	3.25	2	2430	2	19
352	4.5	4	5	2.5	1215	2	19
353	2.625	3.25	2	2.5	1413	2	19
354	2.5	2.5	2.5	2	2442	2	19
355	3.75	3	4.5	2.4	2124	2	19
356	3.125	1.75	4.5	3.1	1950	2	19
357	2.875	2.25	3.5	2.2	1800	2	19
358	3.75	3.5	4	2.5	1780	2	19
359	2.5	2.25	2.75	2.1	3012	2	19
360	4.25	4.25	4.25	3	3720	2	19
361	3.25	2.5	4	2.1	2175	2	19
362	3	2.5	3.5	2.4	3480	2	19
363	3.625	3.25	4	2.3	3559.5	2	19
364	2.75	2.5	3	2.8	1695	2	19
365	2.75	2.25	3.25	2.1	1047.5	2	19
366	3.375	3.25	3.5	1.7	273	2	19
367	3.25	1.5	5	2.9	786	2	19
368	1.75	1.5	2	2.1	1580	2	19
369	3.25	2.25	4.25	3.4	1653	2	19
370	4.5	4.5	4.5	3.2	2635	2	19
371	3.125	2.5	3.75	1.7	2308	2	19
372	2.75	2.25	3.25	2.1	2405	2	19
373	3.25	3	3.5	2.8	1980	2	19
374	3.5	3.75	3.25	3	3780	2	19
375	4.125	4.25	4	2.4	1182	2	19
376	2.5	2.25	2.75	1.8	918	2	19
377	3	2.5	3.5	2.2	3240	2	19
378	3.375	2.75	4	1.9	1980	2	19
379	3.125	3	3.25	2.1	2814	2	19
380	3.875	3.75	4	3.1	3780	2	19
381	3.625	3.25	4	2.2	2793	2	19
382	3.25	2.75	3.75	2.3	1533	2	19
383	3.5	3	4	2.2	2789	2	19
384	2.5	2.25	2.75	2.4	1582	2	19
385	2.625	2	3.25	2.1	1773	2	19
386	3.625	4	3.25	2.9	2540	2	19
387	3.5	2.5	4.5	2.1	868.5	2	19
388	2	2	2	2.9	2913	2	19
389	2.75	1.5	4	2.4	2553	2	19
390	4.375	4.25	4.5	2.2	3780	2	19
391	3.375	3	3.75	2.9	2500	2	19
392	3	2.75	3.25	2.9	878	2	19
393	5	5	5	3.8	1571	2	19
394	3.75	3.75	3.75	2.1	1893	2	19
395	4.125	4	4.25	2.8	2100	2	19
396	3.5	3	4	2.4	1413	2	19
397	4.25	4	4.5	1.9	3510	2	19
398	3.25	2.5	4	2.9	2913	2	19
399	2.875	3	2.75	2.1	1426.5	2	19
400	3.375	3.25	3.5	2.3	1374	2	19
401	2.5	2	3	2.8	1992	2	19
402	4	4	4	2.9	1878	2	19
403	3	2.25	3.75	2.8	1092	2	19
404	4.625	4.25	5	3.2	3210	2	19
405	2.625	3.5	1.75	2.9	2133	2	19
406	2.625	2.75	2.5	2.4	2340	2	19
407	3.375	2.75	4	2.5	1762	2	19
408	1.375	1.75	1	1.7	1596	2	19
409	2.25	2	2.5	2.2	198	2	19
410	3.5	2	5	2.6	1413	2	19
411	2.5	2	3	1.7	2664	2	19
412	3.75	3.75	3.75	3	3540	2	19
413	4	4	4	2.8	2433	2	19
414	2.875	2.75	3	2.8	1305	2	19
415	3.875	3.5	4.25	3	2013	2	19
416	3.75	4.25	3.25	2.8	1871	2	19
417	3.5	2.75	4.25	2.4	3100	2	19
418	3.75	3.5	4	2.8	1440	2	19
419	4.125	3.75	4.5	3.2	3304	2	19
420	3.25	3	3.5	2.8	1493	2	19
421	2.375	1.5	3.25	2.1	2913	2	19
422	3.125	3.75	2.5	2.7	1773	2	19
423	3.375	2.75	4	2.3	3720	2	19
424	2.5	2.5	2.5	3.2	2580	2	19
425	4	4	4	3.1	1093.2	2	19
426	2.625	2.5	2.75	2.7	1573	2	19
427	3.5	3	4	2.6	2520	2	19
428	1.75	1	2.5	2.4	2913	2	19
429	3.375	3.25	3.5	2.6	2100	2	19
430	3.875	3.75	4	3.3	3640	2	19
431	4.375	3.75	5	3.5	3480	2	19
432	2.875	2.25	3.5	2.4	3220	2	19
433	4	3.75	4.25	2.7	1358	2	19
434	2.875	2.5	3.25	2.3	1260	2	19
435	3.625	3.5	3.75	2.9	1662	2	19
436	4	3.5	4.5	2.9	3780	2	19
437	2.625	2.25	3	2.9	1379	2	19
438	3.125	3.5	2.75	2.8	3480	2	19
439	3.125	3.5	2.75	1.8	1518	2	19
440	3.5	3.5	3.5	1.7	1182	2	19
441	2.25	1	3.5	2.5	1938	2	19
442	2.375	1.5	3.25	1.4	2444	2	19
443	3.5	3	4	1.9	2700	2	19
444	3	3	3	2.4	3780	2	19
445	3.125	3	3.25	1.7	1953	2	19
446	2.375	2.25	2.5	1.6	3600	2	19
447	3.5	3	4	2.4	2044	2	19
448	2.125	1	3.25	2.2	1253	2	19
449	3.625	3.75	3.5	2.8	1935	2	19
450	3.375	2.75	4	3.1	2604	2	19
451	3.625	3.5	3.75	1.9	1779	2	19
452	3.125	2.5	3.75	2.8	1146	2	19
453	3.5	3	4	3.1	3780	2	19
454	2.625	2	3.25	2.1	1356	2	19
455	3.5	3.5	3.5	3.5	1933	2	19
456	2.375	2.5	2.25	1.8	1737	2	19
457	2.625	1.75	3.5	3.1	2277	2	19
458	4	4.25	3.75	2.2	2496	2	19
459	3	2.5	3.5	1.9	1575	2	19
460	3.875	3.75	4	3.4	2982	2	19
461	2.375	2	2.75	2.3	1980	2	19
462	4.75	5	4.5	3	3780	2	19
463	2.5	2	3	2.1	3000	2	19
464	3.125	2.5	3.75	2.4	2760	2	19
465	2.875	2.75	3	2.1	1455	2	19
466	3.125	3.75	2.5	2.4	2373	2	19
467	3	1.75	4.25	2.7	3320	2	19
468	3.125	2.5	3.75	2.5	3180	2	19
469	2.25	2	2.5	2.7	2533	2	19
470	2.625	2	3.25	2.8	2580	2	19
471	3.75	3.75	3.75	2.1	1796	2	19
472	3	2.5	3.5	1.9	2293	2	19
473	4.125	3.5	4.75	1.9	2760	2	19
474	3.125	4	2.25	2.4	1980	2	19
475	3.25	2.75	3.75	2.3	2060	2	19
476	2.5	1.5	3.5	2.1	2712	2	19
477	3.75	3.75	3.75	2.8	1782	2	19
478	2.875	2.75	3	2.8	3780	2	19
479	3.5	2	5	2.5	2916	2	19
480	3.75	3.5	4	1.8	2613	2	19
481	3.75	3.25	4.25	2.9	3210	2	19
482	3.375	2.75	4	2.6	3780	2	19
483	3.25	2.5	4	2.7	2904	2	19
484	3.625	3.5	3.75	2.6	1470	2	19
485	4	4	4	2.9	2853	2	19
486	3	1.75	4.25	3.9	2520	2	19
487	3.75	3.5	4	2.4	2700	2	19
488	3.25	2.75	3.75	3.1	3000	2	19
489	3	1.75	4.25	2.1	2193	2	19
490	5	5	5	2.9	1146	2	19
491	2.875	2.75	3	2.3	1022	2	19
492	4.125	4	4.25	2.7	2460	2	19
493	2.5	1.25	3.75	2.1	1820	2	19
494	3.75	4	3.5	2.9	1980	2	19
495	4.25	3.5	5	3.2	3000	2	19
496	3.875	3.5	4.25	3.2	2220	2	19
497	2.75	2.75	2.75	2.7	2820	2	19
498	3.375	3.25	3.5	2.8	2755	2	19
499	2.875	3	2.75	2.4	2098	2	19
500	3.125	3.25	3	3	3168	2	19
501	3.875	3.5	4.25	2.2	3780	2	19
502	3	2.75	3.25	2.1	2933	2	19
503	4.5	5	4	2.3	1653	2	19
504	3.5	3.5	3.5	2	2913	2	19
505	2.625	2.5	2.75	2	2793	2	19
506	2.75	3.5	2	1.3	2334	2	19
507	3	2.5	3.5	2.7	2916	2	19
508	3.125	2.25	4	2.1	1557	2	19
509	2.625	3	2.25	2.5	1622	2	19
510	3.625	3.5	3.75	3	2442	2	19
511	2.375	2.25	2.5	2.7	1395	2	19
512	3.75	3.25	4.25	2.7	1630	2	19
513	3.25	3.25	3.25	2.9	2199	2	19
514	2.875	2.25	3.5	3.1	3080	2	19
515	4.125	3.75	4.5	3.3	2673	2	19
516	2.375	2.25	2.5	1.7	1716	2	19
517	2.625	1.75	3.5	2.6	1036	2	19
518	3.125	3	3.25	2.2	2580	2	19
519	3.5	2.5	4.5	3.1	2913	2	19
520	2.625	2	3.25	2.4	1293	2	19
521	2.5	2	3	1.9	857.5	2	19
522	3.25	3.75	2.75	2.1	393	2	19
523	2.75	2.75	2.75	2.1	2040	2	19
524	1.875	2.25	1.5	2.5	2580	2	19
525	3.125	3	3.25	2.2	2670	2	19
526	2.75	3	2.5	2.6	1542	2	19
527	3.875	3.25	4.5	3.7	3780	2	19
528	2.375	1.75	3	2.8	1202	2	19
529	2.875	2.5	3.25	3.1	1005	2	19
530	4	3.5	4.5	1.2	3420	2	19
531	3	2.75	3.25	1.7	2652	2	19
532	2.75	2	3.5	2.5	3000	2	19
533	2.75	2.5	3	2.8	2022	2	19
534	3.625	4	3.25	2.5	2718	2	19
535	3.125	2.75	3.5	2.4	3780	2	19
536	2.625	2.25	3	2.6	3780	2	19
537	4.25	4.25	4.25	3.8	2144	2	19
538	5	5	5	3.7	1260	2	19
539	3	2.5	3.5	2.1	1636	2	19
540	3.5	3	4	2.8	2352	2	19
541	2.5	2.75	2.25	2.1	3780	2	19
542	2.75	2.25	3.25	2.3	1312	2	19
543	2.125	1.75	2.5	3.1	1191	2	19
544	3.5	2	5	3.9	1293	2	19
545	3.25	3	3.5	2.3	2677	2	19
546	3.5	3.25	3.75	2.8	2475	2	19
547	4	3.5	4.5	3.2	2619.1	2	19
548	3.125	3	3.25	2.9	3480	2	19
549	1.375	1.5	1.25	2.8	1478	2	19
550	3.125	2.5	3.75	2.9	417	2	19
551	3.125	2.75	3.5	2	1413	2	19
552	2.375	1	3.75	2.8	2493	2	19
553	2.875	2	3.75	3.1	2292	2	19
554	3.5	3.25	3.75	2.6	3213	2	19
555	3.75	3.5	4	2.2	2940	2	19
556	3.875	3.75	4	2.7	2913	2	19
557	3.125	4	2.25	3.1	3708	2	19
558	4.375	4.5	4.25	2.8	3780	2	19
559	2.75	2.75	2.75	2.4	1095	2	19
560	2.5	2.5	2.5	1.8	1297.5	2	19
561	2.625	2.5	2.75	2.2	1530	2	19
562	3.625	3.5	3.75	3	2493	2	19
563	4	3.5	4.5	2.8	699	2	19
564	2.125	2	2.25	2.7	1860	2	19
565	2.75	2.25	3.25	2.2	2136	2	19
566	5	5	5	3.2	2274	2	19
567	3	2.75	3.25	2.3	2658	2	19
568	2.375	2.5	2.25	2.1	1542	2	19
569	4.625	4.25	5	3.2	3240	2	19
570	3.875	3.75	4	2.1	2820	2	19
571	2.75	2	3.5	2.6	1530	2	19
572	3.25	3	3.5	2.5	2755	2	19
573	3.5	2.75	4.25	3.7	3093	2	19
574	2.5	2.5	2.5	2.2	1170	2	19
575	2.375	1.75	3	2.4	3100	2	19
576	2.75	2.5	3	2.3	3480	2	19
577	2.875	2.75	3	3	3210	2	19
578	3.25	3.75	2.75	3.7	2253	2	19
579	2.75	1.25	4.25	3.6	3708	2	19
580	1.625	1.75	1.5	2.7	2373	2	19
581	4.125	4	4.25	2.9	1764	2	19
582	3.125	2.5	3.75	2.7	2232	2	19
583	3.25	4.75	1.75	3.6	3780	2	19
584	4.75	4.75	4.75	3.9	3180	2	19
585	3.125	2.75	3.5	2.1	2442	2	19
586	3.875	4	3.75	2.9	2296	2	19
587	3.375	3.25	3.5	1.8	3213	2	19
588	3.375	3.75	3	2.8	3780	2	19
589	2.375	1.75	3	2.4	918	2	19
590	2.375	1.5	3.25	1.4	1092	2	20
591	3.875	3.75	4	2.4	972	2	20
592	3.875	3.75	4	2.5	1806	2	20
593	3.75	3.25	4.25	3.3	2904	2	20
594	2.75	2.25	3.25	2.4	2513	2	20
595	2.875	2.5	3.25	2.2	2253	2	20
596	2.5	2	3	2.3	3720	2	20
597	3.75	3.25	4.25	2.9	3000	2	20
598	3.25	2.5	4	2.8	1572	2	20
599	3.5	3	4	2.2	984	2	20
600	3.75	3.5	4	2.1	3780	2	20
601	4	4	4	3.2	3444	2	20
602	4.125	3.75	4.5	3.1	2718	2	20
603	3.625	3.25	4	2.9	3480	2	20
604	3.375	3	3.75	2.7	1613	2	20
605	3.5	2.5	4.5	3.3	1940	2	20
606	3.5	3.5	3.5	2.3	2820	2	20
607	2.75	2.75	2.75	2.4	1915	2	20
608	3.125	2.5	3.75	2.6	2913	2	20
609	3.375	3	3.75	2.6	2940	2	20
610	4	3.25	4.75	3.1	2377.5	2	20
611	3.375	2.5	4.25	2.5	3015	2	20
612	3.5	3.5	3.5	2	2244	2	20
613	3.625	3.25	4	2.2	3240	2	20
614	2.875	3.5	2.25	2.1	2193	2	20
615	3.75	3.25	4.25	2.3	3600	2	20
616	3.875	3	4.75	3.5	2673	2	20
617	3.125	2.75	3.5	1.8	2817	2	20
618	3.875	3.5	4.25	2.6	2037	2	20
619	3.125	2.75	3.5	2.2	2928	2	20
620	3.25	2.5	4	2.3	2202	2	20
621	2.375	2	2.75	2.6	2334	2	20
622	2.875	2	3.75	2.8	866	2	20
623	4.5	4	5	3.3	3720	2	20
624	3.75	3.5	4	2.7	3580	2	20
625	3.875	3.75	4	2.8	1893	2	20
626	3.5	3	4	2.2	2520	2	20
627	3.25	3	3.5	2.4	2446	2	20
628	1.625	1	2.25	1.7	3000	2	20
629	2.875	2.25	3.5	2.8	1860	2	20
630	2.625	2.25	3	2.1	1773	2	20
631	1.5	1.25	1.75	1.9	2380	2	20
632	2.5	1.75	3.25	2.3	2364	2	20
633	3.25	2.5	4	2.1	3213	2	20
634	2.875	2.75	3	2.4	2373	2	20
635	2.5	2	3	3	1902	2	20
636	2.75	1.5	4	3.7	933.3	2	20
637	3.375	2.5	4.25	2.5	1502	2	20
638	3.125	3.25	3	1.9	1992	2	20
639	3.625	2.75	4.5	2.8	3780	2	20
640	3.5	3	4	2.7	2772	2	20
641	2.625	2.25	3	2.1	1854	2	20
642	2.75	2.25	3.25	1.8	2520	2	20
643	3.125	2.5	3.75	2.5	2757	2	20
644	3.375	3	3.75	2.1	3780	2	20
645	3.5	3.5	3.5	2.7	2355	2	20
646	2.875	2.25	3.5	2.8	1099	2	20
647	4	3	5	3.2	3780	2	20
648	3.75	4.25	3.25	2.1	972	2	20
649	2.5	2.75	2.25	2.9	1672	2	20
650	3.125	2.5	3.75	2.1	2076	2	20
651	3.875	3.5	4.25	2.3	1470	2	20
652	3.875	3.75	4	2.9	2460	2	20
653	3.375	3.25	3.5	2.9	3000	2	20
654	3	3.25	2.75	3.1	2112	2	20
655	3.375	2.5	4.25	2.3	960	2	20
656	4.125	4	4.25	3.1	3320	2	20
657	4.375	4.25	4.5	2.8	2415	2	20
658	2.625	1.75	3.5	2.9	3100	2	20
659	3	3	3	2.2	2700	2	20
660	3.875	3.5	4.25	2.7	939	2	20
661	3.75	3.75	3.75	3.7	2580	2	20
662	3.25	2	4.5	2.9	1980	2	20
663	3.875	3.5	4.25	2.5	3780	2	20
664	4.625	4.5	4.75	3.3	3780	2	20
665	2.875	1.75	4	2.6	1676	2	20
666	2.875	2.25	3.5	2.3	2562	2	20
667	3.75	3.5	4	1.9	2313	2	20
668	3.125	2.5	3.75	2.7	2493	2	20
669	3.125	2	4.25	2.8	2433	2	20
670	1.25	1	1.5	2.3	3153	2	20
671	3.125	2	4.25	2.2	3420	2	20
672	3.5	3.5	3.5	2.9	1908	2	20
673	3	2.25	3.75	2.4	1737	2	20
674	4.125	4	4.25	2.4	1935	2	20
675	4.875	4.75	5	3	3444	2	20
676	3	2.75	3.25	2.6	3268	2	20
677	3	1.25	4.75	3.3	1742	2	20
678	3.375	4	2.75	2.3	3480	2	20
679	3.5	3.25	3.75	2.1	1980	2	20
680	2.25	2.25	2.25	1.8	2298	2	20
681	3.25	2.5	4	2.4	918	2	20
682	3.25	3	3.5	1.6	2253	2	20
683	4	3.5	4.5	2.7	3213	2	20
684	2.75	2.5	3	2.2	1359	2	20
685	2.875	2.75	3	1.9	2253	2	20
686	3.25	3.25	3.25	2.5	1410	2	20
687	3.25	2.75	3.75	2.2	2220	2	20
688	2.75	2.25	3.25	2.3	3510	2	20
689	3.875	3.5	4.25	2	2133	2	20
690	2.875	2.25	3.5	2.5	2793	2	20
691	3.875	3.75	4	2.5	3000	2	20
692	3.125	2.5	3.75	3.3	2515	2	20
693	3	2.25	3.75	2.1	2433	2	20
694	3.875	3.75	4	2.6	1952	2	20
695	3.25	2.5	4	2.4	996	2	20
696	3.5	3	4	2.1	1497	2	20
697	2.625	2.5	2.75	1.7	346.5	2	20
698	3.25	3	3.5	2.2	1764	2	20
699	2.875	1.75	4	2	3780	2	20
700	3.375	2.75	4	2.6	3240	2	20
701	3.875	4	3.75	2.6	1257	2	20
702	3.375	3	3.75	2.9	3150	2	20
703	3.125	2.25	4	3.4	2604	2	20
704	3.25	2.5	4	2.2	3120	2	20
705	3.375	3.25	3.5	2.2	1902	2	20
706	2.75	2	3.5	3.1	3780	2	20
707	2.75	2.25	3.25	2.7	1620	2	20
708	3	1.75	4.25	2.2	2730	2	20
709	3.625	3.5	3.75	2.1	3780	2	20
710	2.875	1.25	4.5	2.4	3780	2	20
711	3.75	3	4.5	2.3	2133	2	20
712	3.625	3	4.25	2.9	2373	2	20
713	2.75	2.25	3.25	3.1	3600	2	20
714	3.5	3	4	2.4	3210	2	20
715	2.75	3.5	2	2.6	1260	2	20
716	4.25	4	4.5	2.4	2442	2	20
717	3.375	3	3.75	2.7	1059	2	20
718	3.5	2.75	4.25	2.8	2493	2	20
719	2.5	2.75	2.25	2.3	1638	2	20
720	3.125	3	3.25	2.6	1073	2	20
721	4.125	4	4.25	3.3	1944	2	20
722	3.625	3.25	4	2.4	2136	2	20
723	3.125	2.5	3.75	2.3	915	2	20
724	2	2	2	1.9	932	2	20
725	2.125	1.75	2.5	2.7	2517	2	20
726	2.25	2	2.5	2.7	1938	2	20
727	2.625	2.5	2.75	2.2	1260	2	20
728	4	3	5	3.6	2220	2	20
729	3.25	2	4.5	2.9	3000	2	20
730	3.5	2.5	4.5	2.3	2755	2	20
731	2.875	1	4.75	2.1	3780	2	20
732	3.75	3	4.5	3.7	1470	2	20
733	2.875	2.25	3.5	2.1	993	2	20
734	3.75	3.25	4.25	3	3780	2	20
735	2.375	2	2.75	2.9	1666.5	2	20
736	4.25	3.5	5	2.2	2460	2	20
737	3.25	2.75	3.75	2.3	2913	2	20
738	4.25	4.25	4.25	2.9	2520	2	20
739	3.625	3.25	4	2.5	2100	2	20
740	3	2.5	3.5	2.5	2467.5	2	20
741	3.625	3.25	4	2.5	2580	2	20
742	2.125	2	2.25	2.4	3024	2	20
743	3.5	3.25	3.75	2.4	1053	2	20
744	3	2.75	3.25	2.2	2940	2	20
745	2.625	2.25	3	1.8	1542	2	20
746	2.5	3	2	2.3	2580	2	20
747	4	3.5	4.5	2.2	1638	2	20
748	3	1.5	4.5	1.9	3168	2	20
749	3	2.25	3.75	2	2922	2	20
750	2.625	2.5	2.75	2.2	2517	2	20
751	3	1.75	4.25	2.3	2013	2	20
752	3.125	3.75	2.5	2.8	2389	2	20
753	2.25	2	2.5	1.9	1293	2	20
754	3.5	3	4	2.2	3480	2	20
755	3.25	2.25	4.25	3.1	3240	2	20
756	2.5	2.75	2.25	1.3	2460	2	20
757	1.625	1.75	1.5	1.8	1260	2	20
758	3.75	2.75	4.75	2.6	3271	2	20
759	4.125	5	3.25	2.9	1980	2	20
760	3.25	3	3.5	2.7	3000	2	20
761	3.375	2.75	4	2.5	3240	2	20
762	3.125	4	2.25	2.2	1584	2	20
763	3.125	2.75	3.5	2.5	1712	2	20
764	3.375	3.75	3	2.5	3480	2	20
765	3.625	3.5	3.75	2.8	3312	2	20
766	3.25	3	3.5	2.3	3054	2	20
767	3.5	2.5	4.5	2.6	2220	2	20
768	1.875	1.25	2.5	1.5	2256	2	20
769	3.75	3.5	4	2.8	3000	2	20
770	3.875	3.75	4	1.9	3780	2	20
771	2.875	2.5	3.25	2.8	2913	2	20
772	3.5	2.25	4.75	2.6	1781	2	20
773	3	2.75	3.25	2.7	2522	2	20
774	3	3	3	2.4	2052	2	20
775	4.125	4.25	4	3.4	3780	2	20
776	2.125	2.25	2	2.3	1533	2	20
777	3.375	3.25	3.5	2.3	3213	2	20
778	2.25	2.25	2.25	1.8	1580	2	20
779	2.375	1.75	3	2.1	1017	2	20
780	4.5	4.25	4.75	3.3	3240	2	20
781	4.25	4.25	4.25	2.5	2013	2	20
782	2.75	2	3.5	1.9	2253	2	20
783	3.5	3.25	3.75	2	3420	2	20
784	3.375	2.5	4.25	2.2	2910	2	20
785	5	5	5	3.2	3153	2	20
786	3.625	4	3.25	2.7	2442	2	20
787	2.5	2.75	2.25	1.7	1752	2	20
788	1.625	1.25	2	1.5	2814	2	20
789	3.375	3.25	3.5	2	1740	2	20
790	2.625	2.75	2.5	2.7	678	2	20
791	3.125	2.25	4	2.1	3780	2	20
792	3.25	3.75	2.75	2.4	702	2	20
793	3.875	3.25	4.5	2.3	3180	2	20
794	3.125	3.5	2.75	2.7	1825	2	20
795	3.125	2.5	3.75	2.4	1074	2	20
796	4	4	4	2.6	732	2	20
797	3.5	2.5	4.5	3.1	2850	2	20
798	3.25	3.5	3	2.5	1590	2	20
799	2.5	2	3	2.2	2193	2	20
800	3	2.75	3.25	2.6	960	2	20
801	1.75	1.75	1.75	1.7	1660	2	20
802	2.75	2.75	2.75	1.8	1356	2	20
803	4.375	4.25	4.5	2.5	1935	2	20
804	2.625	2.25	3	2.5	560	2	20
805	2.75	2.5	3	3	1158	2	20
806	2.875	2.25	3.5	2	3780	2	20
807	3.125	3.25	3	2.7	2433	2	20
808	3.625	3.5	3.75	3.3	1893	2	20
809	4.125	4.25	4	1.9	3180	2	20
810	3.375	2.5	4.25	3.3	2253	2	20
811	2.875	2.5	3.25	2.1	2700	2	20
812	3.625	3.5	3.75	1.8	2433	2	20
813	4.25	4	4.5	2.7	1071	2	20
814	2.5	1.25	3.75	2.1	2253	2	20
815	3.75	3.5	4	1.7	3420	2	20
816	3	3	3	1.9	1485	2	20
817	3.125	2.5	3.75	2.3	3780	2	20
818	3	2.25	3.75	2.6	2959.5	2	20
819	2.25	1.5	3	2.3	1636	2	20
820	3.125	2.5	3.75	2.2	2060	2	20
821	3.25	3.5	3	1.8	2754	2	20
822	4	4	4	3.3	3015	2	20
823	4.25	4.25	4.25	2.6	2024	2	20
824	3.5	3	4	2.5	1233	2	20
825	4	4	4	2.6	1217	2	20
826	2.75	2.5	3	2.2	3252	2	20
827	3	3.5	2.5	2.2	2430	2	20
828	4	4	4	2.8	2220	2	20
829	3.375	3	3.75	2.6	1980	2	20
830	4.625	4.5	4.75	2.8	2295	2	20
831	2.875	2.25	3.5	2.3	1924	2	20
832	3.125	2.5	3.75	2.8	2550	2	20
833	3.625	3	4.25	3	2673	2	20
834	4.5	4	5	3.7	3444	2	20
835	3.375	3.5	3.25	2.3	2542	2	20
836	3	2.5	3.5	2.3	2250	2	20
837	3	3.5	2.5	2.1	1888	2	20
838	3.625	3.5	3.75	2.1	2220	2	20
839	2.25	2.5	2	2.7	1173	2	20
840	3.75	3.5	4	2.9	3480	2	20
841	2.625	2.25	3	2.8	3780	2	20
842	2.875	1	4.75	3.2	3780	2	20
843	3.5	2.5	4.5	2.4	1776	2	20
844	3.125	2.25	4	2.9	3180	2	20
845	3.25	2.25	4.25	3.7	1207.5	2	20
846	3	2.5	3.5	2.2	1846.5	2	20
847	3.75	2.5	5	2.7	3213	2	20
848	3.125	3	3.25	2.1	2760	2	20
849	3.625	3.25	4	2.2	1938	2	20
850	4	3	5	1.8	3780	2	20
851	4.25	3.75	4.75	3.3	2856	2	20
852	3.125	2	4.25	2.4	2178	2	20
853	3.5	2	5	3.9	2916	2	20
854	3.75	3.25	4.25	2.4	495	2	20
855	2.125	1.5	2.75	2.3	2253	2	20
856	2.375	1.25	3.5	2.6	1224	2	20
857	2.75	3	2.5	1.7	2520	2	20
858	2.125	2.25	2	2.2	1350	2	20
859	3	2.75	3.25	2.1	1850	2	20
860	3.625	3.25	4	2.9	1173	2	20
861	3	2.5	3.5	2.7	2226	2	20
862	3.75	3.5	4	2.9	3480	2	20
863	3.625	2.75	4.5	3	2700	2	20
864	3.125	2.75	3.5	2.3	1704	2	20
865	2.625	2.5	2.75	3	2913	2	20
866	3	3	3	2.1	1450	2	20
867	2	1.75	2.25	2.1	788.5	2	20
868	2.75	2	3.5	2.8	2520	2	20
869	1.875	1.75	2	2.5	1173	2	20
870	4.125	4.25	4	3.6	3780	2	20
871	3.5	3.5	3.5	2.9	1695	2	20
872	3.75	3.75	3.75	3	3780	2	20
873	3.5	2.5	4.5	2.6	2220	2	20
874	3.5	2.75	4.25	3.6	1092	2	20
875	2.25	1.5	3	2.7	1935	2	20
876	3.25	2.5	4	2.5	2940	2	20
877	2.5	2.5	2.5	2.5	906	2	20
878	2.75	2.5	3	2.2	480	2	20
879	2.875	2.75	3	2	1622	2	20
880	4.375	5	3.75	3.8	2635	2	20
881	3.625	3.5	3.75	2.1	1900	2	20
882	3.875	3.75	4	2.8	2728.5	2	20
883	2.75	2.25	3.25	2.1	2760	2	20
884	2.5	2.25	2.75	1.9	1613	2	20
885	3.875	4	3.75	2.3	1977	2	20
886	3.25	3	3.5	2.6	2908	2	20
887	3.125	1.75	4.5	2.8	1476	2	20
888	2.75	2.25	3.25	2.2	693	2	20
889	2.375	2.25	2.5	1.6	1980	2	20
890	2.875	2.25	3.5	2.1	1194	2	20
891	3.25	3	3.5	2.9	1935	2	20
892	4.25	5	3.5	2.2	2562	2	20
893	4.5	5	4	3.8	3780	2	20
894	2.875	3	2.75	2.8	2595	2	20
895	3	2.75	3.25	3	2853	2	20
896	4.5	4	5	2.8	459	2	20
897	4.5	4.75	4.25	3.3	2875	2	20
898	3.375	3.25	3.5	2.1	1977	2	20
899	3.625	3.25	4	2.2	1053	2	20
900	2.375	2.25	2.5	2.4	1620	2	20
901	3.375	2.5	4.25	2.5	1302	2	20
902	2.75	2	3.5	1.9	2344	2	20
903	3.875	4.25	3.5	2.9	2004	2	20
904	2.625	2	3.25	3.5	2517	2	20
905	3.875	3.5	4.25	2.5	1860	2	20
906	3.5	3	4	2.4	2460	2	20
907	4.375	4.25	4.5	3.6	3240	2	20
908	3.5	4.5	2.5	1.8	3153	2	20
909	3	3.25	2.75	2.8	1770	2	20
910	2.75	2.25	3.25	2.5	1684	2	20
911	3.625	3.75	3.5	2.2	1773	2	20
912	3.75	3.5	4	2.8	1493	2	20
913	4	4	4	2.8	2788	2	20
914	4	4	4	2.8	1502	2	20
915	3.125	3.75	2.5	2.1	1055	2	20
916	2.625	1.75	3.5	1.7	1311	2	20
917	3.125	3.25	3	2.5	3408	2	20
918	1.875	1.25	2.5	2.5	1104	2	20
919	3.625	3.25	4	2.2	2860	2	20
920	1.875	1.5	2.25	1.5	2520	2	20
921	3	2.75	3.25	2.1	3720	2	20
922	2.5	2.75	2.25	2.1	612	2	20
923	2.5	2.75	2.25	2.3	3073	2	20
924	3.125	3	3.25	1.9	3262.5	2	20
925	2.875	2.5	3.25	1.8	2193	2	20
926	2.75	2.5	3	1.3	2940	2	20
927	3	2.5	3.5	2.6	3135	2	20
928	2.625	2.5	2.75	2.6	2133	2	20
929	2.375	1.75	3	2.3	1476	2	20
930	3.375	3.25	3.5	2.7	1005	2	20
931	3	3.25	2.75	2.6	2182.5	2	20
932	2	2.25	1.75	2	1686	2	20
933	3.5	2.5	4.5	1.8	1815	2	20
934	2.875	2.5	3.25	2.6	2760	2	20
935	2.375	2.25	2.5	2.4	2691	2	20
936	3	3.5	2.5	2.3	2493	2	20
937	2.375	2	2.75	1.4	1713	2	20
938	3.25	2.5	4	1.9	1764	2	20
939	1.5	1	2	2.6	1533	2	20
940	4.125	4	4.25	2.9	3360	2	20
941	3.25	2.5	4	2.3	1490	2	20
942	3.125	3	3.25	2.4	3000	2	20
943	2.25	1.5	3	2.7	1796	2	20
944	3	3	3	2.5	2793	2	20
945	3.625	3.5	3.75	1.4	3780	2	20
946	3.125	2	4.25	3.3	3153	2	20
947	3.75	3.75	3.75	2.9	1953	2	20
948	2.875	3.25	2.5	2.6	984	2	20
949	3.875	4	3.75	3.3	3180	2	20
950	4	4.5	3.5	2.6	2397	2	20
951	3.125	2.5	3.75	2.7	3240	2	20
952	3.125	3	3.25	3.1	960	2	20
953	2.75	3	2.5	2.3	3480	2	20
954	2.625	2	3.25	1.8	2654	2	20
955	2.75	2.25	3.25	2.3	1684	2	20
956	2.875	2.5	3.25	2.7	1860	2	20
957	3.125	2.5	3.75	2.3	2595	2	20
958	3.75	3.5	4	3	3780	2	20
959	3.375	3.25	3.5	2.6	2022	2	20
960	3.25	2.75	3.75	2.5	713	2	20
961	3.5	3.5	3.5	3.2	2194	2	20
962	3.75	3.5	4	3.1	2013	2	20
963	3.125	2.5	3.75	2.5	2488.5	2	20
964	2.625	2.5	2.75	2.8	2253	2	20
965	3.625	2.75	4.5	3.7	2586	2	20
966	3.375	3	3.75	1.8	372	2	20
967	3.75	3.5	4	2.8	3000	2	20
968	4.125	4	4.25	3.9	3780	2	20
969	3.5	3.25	3.75	3.1	2916	2	20
970	3.625	3.5	3.75	2.9	2910	2	20
971	3	2	4	2.9	2380	2	20
972	3.875	4.25	3.5	2.5	3144	2	20
973	3.5	2.75	4.25	3.1	813	2	20
974	3.625	2.75	4.5	2.7	1132	2	20
975	3.125	2.25	4	2.9	2460	2	20
976	3.125	2.25	4	3	2613	2	20
977	2.25	2.5	2	2.6	586.5	2	20
978	2	2.5	1.5	1.9	1740	2	20
979	2.75	2	3.5	2.3	2013	2	20
980	4.875	4.75	5	3.9	1653	2	20
981	2.75	2	3.5	2.8	1745.3	2	20
982	2.25	1.5	3	1.4	1098	2	20
983	2.75	2.5	3	1.9	2420	2	20
984	2.75	2.25	3.25	2.6	1860	2	20
985	3.5	3.75	3.25	2.9	1722	2	20
986	2.25	1.75	2.75	2.7	1708.5	2	20
987	3.75	3.75	3.75	2.9	3559.5	2	20
988	3.125	3	3.25	2.6	1740	2	20
989	4.875	5	4.75	3.9	3780	2	20
990	3.375	3.25	3.5	2.4	2253	2	20
991	3.875	3.5	4.25	3.3	2079	2	20
992	3.25	3.75	2.75	2.2	1573	2	20
993	3.625	3.5	3.75	2.3	3153	2	20
994	3.375	3.25	3.5	2.4	2433	2	20
995	3	2.5	3.5	2.3	788.5	2	20
996	4	3.75	4.25	3.4	3360	2	20
997	2.875	2	3.75	2.1	2433	2	20
998	2.75	1.5	4	2.3	3000	2	20
999	2.875	3	2.75	2.1	1935	2	20
1000	2.375	2.75	2	1.8	826.5	2	20
1001	4.5	4.75	4.25	3.8	2700	2	20
1002	3.5	4	3	3	2244	2	20
1003	3.875	3.5	4.25	2.9	1293	2	20
1004	2.625	2	3.25	2	1822	2	20
1005	3.375	3.25	3.5	2.2	2508	2	20
1006	2.75	2	3.5	2.1	2460	2	20
1007	3	3.25	2.75	2.3	1359	2	20
1008	4.125	3.75	4.5	3.8	2502	2	20
1009	3.25	3.25	3.25	2.4	2533	2	20
1010	3	2.5	3.5	2.5	3180	2	20
1011	3.375	3.25	3.5	2.9	3780	2	20
1012	3.875	4	3.75	2.9	2562	2	20
1013	3.375	3.5	3.25	3.7	3780	2	20
1014	3	2.75	3.25	2.7	2355	2	20
1015	3.875	4	3.75	3.8	1893	2	20
1016	1.75	1	2.5	1.4	3213	2	20
1017	2.75	2.5	3	2.1	975	2	20
1018	2.875	2.5	3.25	2.4	1620	2	20
1019	4.125	4	4.25	3	3240	2	20
1020	3.125	3	3.25	2.1	1285.5	2	20
1021	3.25	3	3.5	2.3	1208.5	2	20
1022	3.75	3.25	4.25	2.6	1740	2	20
1023	3.125	2.5	3.75	2.9	975	2	20
1024	3.25	2.75	3.75	3.1	2220	2	20
1025	3.375	3.5	3.25	2.9	2664	2	20
1026	3.5	3.5	3.5	2.5	1617	2	20
1027	2.875	2.5	3.25	2.9	3180	2	20
1028	1.5	1.5	1.5	1.7	758	2	20
1029	2.5	2	3	2.3	560	2	20
1030	2.875	2.75	3	2.1	3780	2	20
1031	2.625	3	2.25	2.5	3240	2	20
1032	2.625	2	3.25	2.3	3240	2	20
1033	3.25	3	3.5	3.1	3780	2	20
1034	4.25	4.5	4	3.4	1140	2	20
1035	3.125	2.5	3.75	2.8	1370	2	20
1036	3.25	2.5	4	3.2	2505	2	20
1037	2.5	2.25	2.75	2.9	1257	2	20
1038	3.5	3.25	3.75	2.1	693	2	20
1039	3.625	2.5	4.75	3.1	2666.5	2	20
1040	3.5	4	3	2.7	2193	2	20
1041	3	3	3	2.7	1511	2	20
1042	3	2.5	3.5	2.1	1379	2	20
1043	2.625	2	3.25	2.8	1530	2	20
1044	4	3.25	4.75	3.1	2562	2	20
1045	2.625	2	3.25	1.9	2211	2	21
1046	3	2	4	2.3	1596	2	21
1047	3.625	3.5	3.75	2.7	2940	2	21
1048	4.375	4.25	4.5	2.8	3213	2	21
1049	2.5	2.5	2.5	2.5	3780	2	21
1050	3.125	3	3.25	1.9	2460	2	21
1051	3.375	3	3.75	2.8	3168	2	21
1052	3.625	3.75	3.5	2.2	1965	2	21
1053	3	2.25	3.75	1.7	1333	2	21
1054	2.75	3	2.5	1.3	2520	2	21
1055	1.375	1	1.75	2.9	847.5	2	21
1056	2.875	2.75	3	2.6	1758	2	21
1057	2.5	2	3	2.3	1956	2	21
1058	3.5	2.5	4.5	2.4	1137	2	21
1059	4.125	4.25	4	2.8	2094	2	21
1060	4.25	4	4.5	3.3	3052	2	21
1061	3.875	4	3.75	2.4	1650	2	21
1062	3.875	3.75	4	2.4	2277	2	21
1063	3.625	3.5	3.75	2.4	3780	2	21
1064	3.25	3	3.5	2.1	1170	2	21
1065	1.875	1.75	2	1.4	2493	2	21
1066	4	3.75	4.25	3.6	3780	2	21
1067	3.25	2.75	3.75	2.5	3720	2	21
1068	3.25	2.5	4	1.9	1530.6	2	21
1069	3.75	4.25	3.25	2	640	2	21
1070	2.75	2	3.5	2.5	532	2	21
1071	3.375	3	3.75	3.1	3420	2	21
1072	3.125	3.5	2.75	2.6	1573	2	21
1073	2.875	2.5	3.25	2.7	1299	2	21
1074	3.25	2.75	3.75	2.1	1038	2	21
1075	2.75	2	3.5	2.7	1287.5	2	21
1076	2.75	2.5	3	3.3	678.8	2	21
1077	3.125	3	3.25	2.7	1980	2	21
1078	3.125	1.75	4.5	2.3	3780	2	21
1079	2.625	2.5	2.75	2.3	2880	2	21
1080	2.875	3.75	2	2.7	3110	2	21
1081	2.5	2.5	2.5	2.2	725	2	21
1082	3.5	3.75	3.25	2.5	3015	2	21
1083	4	4.25	3.75	3.1	3420	2	21
1084	2.5	2.25	2.75	2.1	951	2	21
1085	3.375	3.25	3.5	2.7	1118	2	21
1086	2.5	2.25	2.75	2	2688	2	21
1087	3.5	3.75	3.25	2.1	2913	2	21
1088	2.875	3.75	2	3.2	3780	2	21
1089	3.25	2.75	3.75	2.7	3213	2	21
1090	3.875	4	3.75	2.8	1698	2	21
1091	2.125	1.75	2.5	2.1	852	2	21
1092	2.5	1.5	3.5	2.7	2212	2	21
1093	4	3	5	2.9	2036	2	21
1094	3.125	4	2.25	2	2124	2	21
1095	2.875	2.75	3	2.9	3153	2	21
1096	2.75	2.75	2.75	2.4	1057	2	21
1097	3.25	3	3.5	2.4	1860	2	21
1098	3.5	3.5	3.5	2.7	1884	2	21
1099	3	2.25	3.75	3	1546.5	2	21
1100	2.375	2.25	2.5	2.2	1834	2	21
1101	2.75	2.5	3	2	1973	2	21
1102	2.75	2.5	3	1.9	876	2	21
1103	2.5	3	2	2.2	1764	2	21
1104	3.25	3.25	3.25	2.8	1742	2	21
1105	3.125	2.5	3.75	2.6	2700	2	21
1106	4.5	4	5	1.1	1891	2	21
1107	3.375	3.25	3.5	2.5	3780	2	21
1108	2.625	3	2.25	2.5	560	2	21
1109	2.875	2	3.75	3.4	3160	2	21
1110	2.5	1.75	3.25	2.7	1980	2	21
1111	2.625	2.25	3	3.1	2652	2	21
1112	3.625	3.25	4	2.7	2035	2	21
1113	1.875	1.25	2.5	1.9	2484	2	21
1114	3.375	3.25	3.5	2.5	1586.5	2	21
1115	2.25	1.75	2.75	1.3	2140	2	21
1116	3	3	3	2.6	2235	2	21
1117	4.125	4.25	4	2.4	1893	2	21
1118	2.75	2.25	3.25	2.3	2493	2	21
1119	3.625	3	4.25	3.6	3780	2	21
1120	2.875	2.25	3.5	2.1	3180	2	21
1121	2.5	1.25	3.75	1.6	2544	2	21
1122	4.25	4	4.5	2.7	3780	2	21
1123	3	2.75	3.25	3	3000	2	21
1124	3.375	3.25	3.5	2.7	2533	2	21
1125	2.5	2	3	2.3	1500	2	21
1126	4.125	4.25	4	3.2	1140	2	21
1127	2.875	2.75	3	2.8	1729.5	2	21
1128	2.75	2.5	3	2.2	2380	2	21
1129	3.25	3.25	3.25	2.5	1492	2	21
1130	3.25	3	3.5	2.4	2433	2	21
1131	3.125	2.5	3.75	2.4	1704	2	21
1132	3.125	3.25	3	3.1	3780	2	22
1133	3.25	2.5	4	2.7	1744	2	22
1134	2.125	2.25	2	2.3	1830	2	22
1135	2.5	2	3	2	1860	2	22
1136	2	2.5	1.5	2.8	1758	2	22
1137	3.5	2.75	4.25	2.6	3780	2	22
1138	2.125	2	2.25	2.2	1620	2	22
1139	3	2.5	3.5	3.1	3213	2	22
1140	3.125	2.75	3.5	2.8	2760	2	22
1141	3.375	3.5	3.25	3.6	66	2	22
1142	3.5	3.5	3.5	3	3019.5	2	22
1143	4.75	4.5	5	3.8	2613	2	22
1144	2.875	3	2.75	3.4	2700	2	23
1145	4.875	5	4.75	3.6	2913	1	19
1146	3	3	3	2.8	933.3	1	19
1147	2.75	2	3.5	3.4	3780	1	19
1148	2.5	2.25	2.75	2.2	2010	1	19
1149	2.125	2	2.25	2.7	3213	1	17
1150	3.5	3.5	3.5	2.5	3780	1	17
1151	2.875	2.5	3.25	2	1573	1	17
1152	3.625	3.5	3.75	2.1	3264	1	17
1153	2.5	2.25	2.75	2.8	1436	1	17
1154	4	4	4	2.4	2442	1	18
1155	4.25	3.5	5	3.2	3780	1	18
1156	2.875	2.5	3.25	2.2	2718	1	18
1157	3.125	2	4.25	1.9	2058	1	18
1158	2.75	2.25	3.25	2.1	1731	1	18
1159	3	2.75	3.25	2.1	2430	1	18
1160	3.625	3	4.25	2.4	1698	1	18
1161	2.625	2.5	2.75	2.3	2964	1	18
1162	2.5	1.5	3.5	1.9	2760	1	18
1163	3	2.5	3.5	2.8	2355	1	18
1164	2.875	2.25	3.5	2.2	3780	1	18
1165	4.875	5	4.75	3.5	2553	1	18
1166	3.75	3.5	4	2.8	2580	1	18
1167	3.125	2.25	4	2.4	3780	1	18
1168	3.25	2.5	4	2.6	2324	1	18
1169	2.875	2.75	3	2.1	2055	1	18
1170	2.75	3	2.5	2	1462	1	18
1171	3.125	2.25	4	2.1	2940	1	18
1172	3	1.5	4.5	2.6	913	1	18
1173	4.375	4	4.75	2.8	3780	1	18
1174	3.875	3.75	4	2.8	3520	1	18
1175	3.625	3	4.25	2.6	2053	1	18
1176	3.25	2.5	4	3.1	2373	1	18
1177	5	5	5	1.9	1012	1	18
1178	2	1.75	2.25	3.2	2175	1	18
1179	4.5	4	5	2	2700	1	18
1180	3	2.75	3.25	3	1953	1	18
1181	3	3.5	2.5	2.2	2460	1	18
1182	3.125	3.25	3	2.3	1764	1	18
1183	3.75	4	3.5	2.8	1580	1	18
1184	3.875	3.75	4	3.5	459	1	18
1185	3.875	3.75	4	2.2	2256	1	18
1186	3.75	3	4.5	3.2	2982	1	18
1187	3.75	3.5	4	2.4	1422	1	18
1188	3.5	2	5	2.2	1224	1	18
1189	2.625	1.25	4	1.4	1464	1	18
1190	3.5	3	4	1.9	3240	1	18
1191	3.25	2.5	4	2.2	3120	1	18
1192	4	3	5	3.8	3780	1	18
1193	3.25	1.75	4.75	2.1	3480	1	18
1194	3.375	2	4.75	3.5	2435	1	18
1195	4	4	4	2.8	3000	1	18
1196	4	4	4	2.9	2760	1	18
1197	2.375	2	2.75	1.9	1253	1	18
1198	3.125	3.5	2.75	2.7	1884	1	18
1199	2.625	2.75	2.5	1.5	2916	1	18
1200	3.125	3.25	3	2.5	840	1	18
1201	2.625	2	3.25	2.5	3073	1	18
1202	3.25	2.75	3.75	2.4	2715	1	18
1203	3.5	3.5	3.5	2.5	994	1	18
1204	2.5	2.25	2.75	3.5	3780	1	18
1205	3.75	3.5	4	2.3	3780	1	18
1206	3.75	3.75	3.75	2.6	3240	1	18
1207	3.375	3	3.75	2.4	1933	1	18
1208	2.75	2.25	3.25	2.4	2540	1	18
1209	2.75	3	2.5	2.7	1860	1	18
1210	2.875	3	2.75	2.6	0	1	18
1211	3.875	3.75	4	2.9	2682	1	18
1212	3.875	3.25	4.5	3.2	3213	1	18
1213	3.875	4.25	3.5	3.2	1716	1	18
1214	3.625	3	4.25	2.8	3240	1	18
1215	2.875	2	3.75	3.3	1380	1	18
1216	3	2.5	3.5	2.8	2700	1	18
1217	2.25	1.75	2.75	2.4	1071	1	18
1218	4.125	3.75	4.5	2.5	3780	1	18
1219	3.125	2.75	3.5	2.9	2520	1	18
1220	3.375	2.25	4.5	1.9	3180	1	18
1221	3.25	3.25	3.25	2.4	3720	1	18
1222	3	4	2	3.5	3780	1	18
1223	2.75	2.25	3.25	2.2	1900	1	18
1224	4.125	3.5	4.75	3.3	2493	1	19
1225	4	4	4	2.3	1900	1	19
1226	3.25	2.75	3.75	3.3	1740	1	19
1227	3.75	3.75	3.75	2.1	3213	1	19
1228	2.75	2	3.5	2.8	2842	1	19
1229	4.25	3.75	4.75	2.7	2265	1	19
1230	3.625	3.5	3.75	2.5	3640	1	19
1231	3.125	2.25	4	3.4	2520	1	19
1232	3.125	2.75	3.5	1.8	1695	1	19
1233	2.75	3	2.5	1.9	876	1	19
1234	3.125	2.25	4	2.9	2253	1	19
1235	3.875	3.25	4.5	3.1	2392.5	1	19
1236	2.75	2.25	3.25	2.4	1617.5	1	19
1237	2.375	2.5	2.25	2.7	1740	1	19
1238	3	4	2	3.2	3780	1	19
1239	2.875	2	3.75	2.6	2913	1	19
1240	1.875	1.25	2.5	1.7	1813	1	19
1241	2.75	2.5	3	2.6	2022	1	19
1242	3.625	4	3.25	2	2273	1	19
1243	2.75	1.75	3.75	2.8	1431	1	19
1244	2.875	2.5	3.25	2.4	3000	1	19
1245	4	4	4	2.7	2622	1	19
1246	2.125	2	2.25	1.8	2253	1	19
1247	2.625	1.5	3.75	2.7	2913	1	19
1248	5	5	5	2.8	3480	1	19
1249	3.375	3.5	3.25	2.2	2418	1	19
1250	3.25	2.75	3.75	2.3	1582	1	19
1251	3	3.25	2.75	1.6	1320	1	19
1252	2.875	1.75	4	1.9	2193	1	19
1253	3.875	3.25	4.5	2.6	3780	1	19
1254	3.625	2.75	4.5	3.2	2079	1	19
1255	2.25	2.25	2.25	2.4	259	1	19
1256	3.125	3.25	3	2.8	1839	1	19
1257	3.625	2.5	4.75	1.4	3480	1	19
1258	3.875	3.75	4	2.9	753	1	19
1259	3.375	2.5	4.25	1.3	3153	1	19
1260	4	3	5	3.8	3153	1	19
1261	3.5	3	4	2.3	2017.5	1	19
1262	3	2	4	1.9	2322	1	19
1263	2.25	1	3.5	2.6	2334	1	19
1264	4.5	4	5	3.3	1953	1	19
1265	3.125	2	4.25	3.1	3780	1	19
1266	4	4.5	3.5	2.4	2133	1	19
1267	3.875	3.5	4.25	3	1455	1	19
1268	3.5	3	4	2.7	3015	1	19
1269	3	2.25	3.75	2.2	1480	1	19
1270	2.25	2.5	2	2.7	3360	1	19
1271	3.625	3.25	4	2.8	2460	1	19
1272	3.25	3.5	3	2.8	3144	1	19
1273	4.375	4	4.75	3.5	1914	1	19
1274	2.25	2	2.5	2.3	2982	1	19
1275	2.875	2.25	3.5	1.7	1104	1	19
1276	3.5	2.5	4.5	2.2	2913	1	19
1277	4.125	4	4.25	3.4	2784	1	19
1278	3.375	2.25	4.5	2.1	3252	1	19
1279	2.875	3	2.75	2.7	2331	1	19
1280	4.25	3.5	5	3.9	3780	1	19
1281	4	3.25	4.75	2.9	2982	1	19
1282	4	3.25	4.75	3.5	2839.5	1	19
1283	4.5	4	5	2.9	2682	1	19
1284	3.5	3	4	3.4	3213	1	19
1285	3.375	3	3.75	2.2	1416	1	19
1286	4.5	4.25	4.75	3.5	3213	1	19
1287	3.125	2.25	4	2.6	2193	1	19
1288	3	2.5	3.5	2.1	2190	1	19
1289	3.25	2.75	3.75	2.1	3480	1	19
1290	3.875	3.75	4	2.3	2544	1	19
1291	2.5	2.75	2.25	2.8	3000	1	19
1292	3.625	3.25	4	2.6	2220	1	19
1293	3.875	3.5	4.25	3.1	3780	1	19
1294	3.875	3.5	4.25	3.1	2082	1	19
1295	3.125	1.5	4.75	2.7	3000	1	19
1296	3.25	3	3.5	2.1	2442	1	19
1297	3.5	3.25	3.75	2.4	2493	1	19
1298	3.5	2.5	4.5	2.5	2880	1	19
1299	2.375	1.5	3.25	1.4	2760	1	19
1300	3.875	3	4.75	3.9	3240	1	19
1301	3.875	3.25	4.5	2.4	1246.5	1	19
1302	4	3	5	3.4	3720	1	19
1303	4.375	4.25	4.5	3.1	2784	1	19
1304	3.625	3.25	4	3.1	3720	1	19
1305	3.5	3	4	3.1	1965	1	19
1306	3.25	3	3.5	2.1	1773	1	19
1307	3	2.5	3.5	2.2	2433	1	19
1308	3.875	3.25	4.5	2.8	3160	1	19
1309	3.625	3.5	3.75	2.5	3153	1	19
1310	3.375	2.75	4	2.6	1032	1	19
1311	3.75	4	3.5	2.5	2913	1	19
1312	4	3.5	4.5	2.6	3153	1	19
1313	3.375	3.25	3.5	2.5	1813	1	19
1314	2.875	2	3.75	2.4	2460	1	19
1315	4.125	4	4.25	2.5	1860	1	19
1316	4	4	4	2.9	3060	1	19
1317	2.875	2.75	3	2.6	933	1	19
1318	3.75	3	4.5	2.3	3480	1	19
1319	4.5	4	5	3.9	3720	1	19
1320	3.25	2.5	4	2.1	2397	1	19
1321	2.875	2	3.75	2.5	3000	1	19
1322	3.625	4	3.25	2.6	2460	1	19
1323	3.25	2.5	4	2.2	3780	1	19
1324	4.625	4.25	5	3.2	3480	1	19
1325	2.875	2.5	3.25	2.9	2574	1	19
1326	3	3	3	1.4	2298	1	19
1327	3	2.25	3.75	2.7	2460	1	19
1328	3.375	3.25	3.5	1.8	2480	1	19
1329	3.375	2.75	4	2.2	2934	1	19
1330	3.125	2.5	3.75	1.9	2940	1	19
1331	3.125	3	3.25	2.7	2580	1	19
1332	2.625	2.25	3	2.4	3213	1	19
1333	3.625	3	4.25	3	3180	1	19
1334	4.125	3.25	5	2.9	3213	1	19
1335	3.375	3	3.75	2.9	3780	1	19
1336	3.875	2.75	5	2.2	3780	1	19
1337	4	3	5	3	3150	1	19
1338	4.5	4	5	3.2	3213	1	19
1339	3.25	2.75	3.75	2.6	1495	1	19
1340	4.5	4	5	3.9	2733	1	19
1341	2.625	1.75	3.5	2.8	2180	1	19
1342	4.125	3.75	4.5	2.1	3780	1	19
1343	3.25	2.5	4	2.4	3780	1	19
1344	2.5	1.5	3.5	2.5	2442	1	19
1345	3.625	3.5	3.75	2.1	2100	1	19
1346	3.75	3.75	3.75	2.6	2866.5	1	19
1347	3.375	2.75	4	2.2	3213	1	19
1348	3.125	2.5	3.75	2.2	3780	1	19
1349	3.625	3.25	4	2.1	1124	1	19
1350	3.625	3.5	3.75	3.1	3345	1	19
1351	3.625	3.25	4	2.3	3255	1	19
1352	4.125	3.5	4.75	3	2913	1	19
1353	2.875	2.25	3.5	2.6	2133	1	19
1354	3	2.75	3.25	1.8	1419	1	19
1355	3.125	2.75	3.5	2.1	810	1	19
1356	2.375	1.75	3	1.7	1422	1	19
1357	4.5	4	5	3.4	2616	1	19
1358	5	5	5	3.7	2433	1	19
1359	4.5	4	5	3	3108	1	19
1360	4	3.75	4.25	2.9	2850	1	19
1361	4.25	4.25	4.25	2.8	1882	1	19
1362	2.875	1.75	4	3.7	2718	1	19
1363	3.375	3	3.75	2.4	2820	1	19
1364	3.75	2.5	5	1.9	2658	1	19
1365	2.625	1.25	4	2.6	933.3	1	19
1366	3.75	3.5	4	2.6	3180	1	19
1367	3.5	3.5	3.5	2.1	2313	1	19
1368	3.25	2.75	3.75	2.1	3000	1	19
1369	3	2.25	3.75	2.5	2840	1	19
1370	3.25	3.25	3.25	2.7	960	1	19
1371	3.875	2.75	5	3	3780	1	19
1372	3.375	2	4.75	3	3600	1	19
1373	3.625	3	4.25	3	2100	1	19
1374	3.125	3.25	3	1.7	3780	1	19
1375	3.375	3.25	3.5	2.6	2916	1	19
1376	2.625	2.5	2.75	1.3	2122	1	19
1377	4.125	4	4.25	3.7	3780	1	19
1378	3.5	3.25	3.75	2.3	1179	1	19
1379	3.75	3.5	4	2.8	1455	1	19
1380	2.5	2	3	2.1	2700	1	19
1381	3	2.25	3.75	2.5	3480	1	19
1382	3.375	3.25	3.5	2	3480	1	19
1383	3.375	2.75	4	3.1	3780	1	19
1384	3.875	3.75	4	2.5	3240	1	19
1385	3.625	3.25	4	2.1	1846.5	1	19
1386	3	2.5	3.5	2.3	2684	1	19
1387	3.5	3	4	2.5	2673	1	19
1388	3.375	3	3.75	2.3	2542	1	19
1389	4	3.75	4.25	2.4	2700	1	19
1390	3.75	4	3.5	2.5	1240	1	19
1391	3.25	3	3.5	1.6	1980.9	1	19
1392	3	1.5	4.5	2.3	3780	1	19
1393	2.75	2	3.5	3.1	1026.5	1	19
1394	4	4	4	2.3	1893	1	19
1395	3.125	2.75	3.5	2.3	1537.5	1	19
1396	3.25	3	3.5	2.8	3780	1	19
1397	4.125	3.5	4.75	2.8	2544	1	19
1398	3	2.75	3.25	2.5	2718	1	19
1399	3.25	2.5	4	2.1	3559.5	1	19
1400	3.625	3.5	3.75	2.7	2484	1	19
1401	4.375	3.75	5	1.6	3213	1	19
1402	4	3.5	4.5	2.7	3780	1	19
1403	3.125	3	3.25	2.3	3213	1	19
1404	4	3.75	4.25	3.1	3780	1	19
1405	4	3.75	4.25	2.6	2373	1	19
1406	3.375	3	3.75	2.8	2352	1	19
1407	3.625	4	3.25	2.8	2913	1	19
1408	2.75	1	4.5	3	2253	1	19
1409	4.625	4.25	5	3.8	3780	1	19
1410	3.625	3.5	3.75	2.3	1314	1	19
1411	3	2.75	3.25	2.2	1215	1	19
1412	3	2.5	3.5	2.5	3360	1	19
1413	3.5	3.25	3.75	2.7	2016	1	19
1414	3.25	3	3.5	2.9	3450	1	19
1415	3.25	2.5	4	2.8	2940	1	19
1416	4	4	4	2.9	2133	1	19
1417	4.125	3.75	4.5	3.5	3480	1	19
1418	3.625	3.5	3.75	2.5	1980	1	19
1419	3.75	3.5	4	2.5	2592	1	19
1420	2.875	1.25	4.5	2.5	2133	1	19
1421	5	5	5	3.7	3780	1	19
1422	3	2.5	3.5	1.5	2820	1	19
1423	2.875	2.5	3.25	1.6	3360	1	19
1424	3.875	3.75	4	3.8	1580	1	19
1425	3.125	1.5	4.75	3.5	2545.2	1	19
1426	3.5	3.25	3.75	2.4	2700	1	19
1427	4.5	4	5	3	3000	1	19
1428	2.5	2	3	2.3	2658	1	19
1429	3.5	2.75	4.25	3.8	2133	1	19
1430	3.5	3.25	3.75	2.9	1260	1	19
1431	3.875	2.75	5	3.1	3360	1	19
1432	4.5	4.5	4.5	3.2	3780	1	19
1433	3.375	3	3.75	1.4	1293	1	19
1434	3.25	3.25	3.25	2.6	3648	1	19
1435	3.375	3	3.75	2.1	2860	1	19
1436	3	2.75	3.25	2.2	3480	1	19
1437	3.875	3.75	4	2.7	3720	1	19
1438	3.125	2.5	3.75	2.5	1653	1	19
1439	2	1.25	2.75	2.7	693	1	19
1440	2.875	2.25	3.5	2.3	1890	1	19
1441	4	3	5	2.1	2319	1	19
1442	3.125	1.75	4.5	2.5	1650	1	19
1443	2.875	2.25	3.5	1.8	1306	1	19
1444	2.875	2	3.75	1.5	2199	1	19
1445	4.625	4.25	5	2.7	3675	1	19
1446	3.75	3.25	4.25	2.1	1170	1	19
1447	3.125	2.25	4	2.1	3180	1	19
1448	3.125	2.25	4	2	2544	1	19
1449	3.25	3	3.5	2.4	2142	1	19
1450	3.75	3.5	4	2.2	3408	1	19
1451	3.125	3.25	3	2.3	2616	1	19
1452	1.875	1.75	2	1.9	871	1	19
1453	3.25	2.5	4	3.2	3780	1	19
1454	3.125	2.25	4	2.4	2190	1	19
1455	3.5	3	4	3.3	3720	1	19
1456	3.5	3	4	3.2	2604	1	19
1457	3	3	3	2.5	3144	1	19
1458	2.75	2	3.5	2.3	3240	1	19
1459	3.375	2.75	4	2.6	2022	1	19
1460	3.875	3.5	4.25	3.2	1836	1	19
1461	3.25	2.5	4	2.4	1992.5	1	19
1462	4.5	4.25	4.75	2.9	2140	1	19
1463	3.25	3	3.5	2.7	2313	1	19
1464	3.125	2.5	3.75	2.7	3480	1	19
1465	4.625	4.25	5	3	1398	1	19
1466	3.625	2.75	4.5	2.9	2060	1	19
1467	3.75	3.75	3.75	2.3	1938	1	19
1468	4.375	3.75	5	3.1	2580	1	19
1469	3.125	2.5	3.75	2.5	2520	1	19
1470	3.875	3.75	4	2.7	2820	1	19
1471	3.25	2.25	4.25	2.9	2520	1	19
1472	3.875	3.75	4	2.9	2490	1	19
1473	4	3.75	4.25	2.8	3480	1	19
1474	2.875	2.25	3.5	2.3	1950	1	19
1475	3.5	2.75	4.25	3.2	3780	1	19
1476	3.75	3.25	4.25	3.4	3780	1	19
1477	2.5	1.5	3.5	2.7	2390	1	19
1478	2.875	2.25	3.5	2.3	1900	1	19
1479	3.125	2.25	4	2.1	933	1	19
1480	3.25	2.5	4	2.9	2682	1	19
1481	3.5	3.5	3.5	2.6	2193	1	19
1482	1.75	1.75	1.75	2	600	1	19
1483	3.75	4	3.5	2.8	1511.5	1	19
1484	3.25	3	3.5	2.4	1771	1	19
1485	3	2.5	3.5	3.8	3780	1	19
1486	3	2.5	3.5	2.4	2840	1	19
1487	3	1.75	4.25	3.1	3780	1	19
1488	3	2.25	3.75	1.8	3360	1	19
1489	3.625	3.25	4	2.6	2310	1	19
1490	3.25	2.5	4	2.3	2913	1	19
1491	4.125	4.75	3.5	2.2	1902	1	19
1492	2.875	3	2.75	2.4	1953	1	19
1493	3.125	2.75	3.5	2.4	2442	1	19
1494	3.375	3	3.75	2.7	2793	1	19
1495	2.625	1.75	3.5	2.2	1933	1	19
1496	3.5	2	5	2.9	2730	1	19
1497	3.25	2.25	4.25	2.8	1533	1	19
1498	2.75	1	4.5	2.6	3780	1	19
1499	2.625	2	3.25	1.7	1260	1	19
1500	4.75	4.5	5	2.5	2860	1	19
1501	2.375	1.5	3.25	2.2	2022	1	19
1502	3.625	3	4.25	2.8	1575	1	19
1503	3	1.75	4.25	2.8	1740	1	19
1504	2.875	2.5	3.25	2.1	1560	1	19
1505	4.5	4.25	4.75	2.4	3780	1	19
1506	3.75	3.25	4.25	2.4	2760	1	19
1507	3.75	3.5	4	2.3	3450	1	19
1508	3.25	3	3.5	1.6	3210	1	19
1509	3.5	2.25	4.75	2.1	3780	1	19
1510	3.25	3.5	3	1.8	3510	1	19
1511	3.25	2.5	4	2.1	3720	1	19
1512	3.375	3.5	3.25	2.5	3780	1	19
1513	3.875	3.5	4.25	2.6	2022	1	19
1514	3.75	3.25	4.25	2.6	3480	1	19
1515	2.75	2.75	2.75	3.4	3780	1	19
1516	2.875	2.5	3.25	2	2340	1	19
1517	3.625	3.5	3.75	2.9	748.5	1	19
1518	3.5	3.5	3.5	2.1	1398	1	19
1519	2.875	2	3.75	1.8	2232	1	19
1520	3.125	2.75	3.5	2.7	3360	1	19
1521	3.625	3.25	4	2.2	2880	1	19
1522	3.125	2.5	3.75	2.2	2373	1	19
1523	2.875	2.5	3.25	1.9	1270	1	19
1524	3.625	2.5	4.75	2.8	3780	1	19
1525	3.75	3.25	4.25	2.9	2520	1	19
1526	4.125	4	4.25	3.2	2959.5	1	19
1527	2	2.25	1.75	2.3	3180	1	19
1528	3.25	2	4.5	1.6	3240	1	19
1529	2.875	2.5	3.25	2.4	3020	1	19
1530	2.875	2.5	3.25	1.9	3780	1	19
1531	3.75	3.5	4	2.7	2820	1	19
1532	3.25	2	4.5	2.9	2673	1	19
1533	2.875	2	3.75	3.3	2100	1	19
1534	3.25	2.25	4.25	2.7	887.5	1	19
1535	3.25	2.5	4	2.4	2520	1	19
1536	3.75	4	3.5	2.2	3780	1	19
1537	2.625	1.75	3.5	2.1	1493	1	19
1538	4.75	4.5	5	3.4	3180	1	19
1539	3	2.25	3.75	2.2	1773	1	19
1540	4.125	3.25	5	1.9	0	1	19
1541	4.625	4.25	5	1.9	3240	1	19
1542	4	4	4	2.7	2100	1	19
1543	3.5	3	4	2.9	2355	1	19
1544	2.25	1.5	3	2	1933	1	19
1545	2.5	2	3	1.9	3252	1	19
1546	3.375	3	3.75	2.6	2460	1	19
1547	2.75	2	3.5	2.6	2619	1	19
1548	4.25	4	4.5	3	2220	1	19
1549	4	3	5	3.1	2493	1	19
1550	3.5	3	4	2.2	1302	1	19
1551	4	3	5	2.6	2880	1	19
1552	3.75	2.5	5	3.3	2293	1	19
1553	3.25	2.75	3.75	2.2	679	1	19
1554	2.875	2	3.75	2.1	2100	1	19
1555	4.25	5	3.5	2.8	2980	1	19
1556	2.875	2.25	3.5	2.5	720	1	19
1557	3.875	4	3.75	2.4	2235	1	19
1558	2.625	2	3.25	2.3	2700	1	19
1559	3.25	2.25	4.25	2.5	3780	1	19
1560	2.875	2.5	3.25	2	3780	1	19
1561	2.125	2	2.25	2.5	3012	1	19
1562	2.375	1.75	3	1.9	1657.5	1	19
1563	4	3.75	4.25	2.4	3262.5	1	19
1564	2.875	3.25	2.5	2.9	2880	1	19
1565	3	2	4	2.6	3780	1	19
1566	3.25	2.75	3.75	1.9	2013	1	19
1567	3.375	3.5	3.25	2.3	2220	1	19
1568	3.125	2.75	3.5	2.1	1386.5	1	19
1569	2.5	1.75	3.25	2.4	3240	1	19
1570	3	2.5	3.5	2.1	3720	1	19
1571	3.5	2.75	4.25	2.3	2724	1	19
1572	3.25	2.5	4	2.6	3780	1	19
1573	2.625	2.75	2.5	2	1770	1	19
1574	3.75	2.5	5	3	3720	1	19
1575	3	2	4	2.2	1932.5	1	19
1576	2.75	2.75	2.75	2.2	756	1	19
1577	2.875	2.25	3.5	2.8	600	1	19
1578	3.625	3.25	4	2.7	1999.5	1	19
1579	3.875	3.5	4.25	3.4	2940	1	19
1580	3	2.25	3.75	2.9	2580	1	19
1581	3.375	3.5	3.25	1.9	3510	1	19
1582	2.875	2.75	3	2.1	3213	1	19
1583	2.5	2	3	1.1	2202	1	19
1584	3.875	3.5	4.25	2.6	1413	1	19
1585	3.25	2.25	4.25	3.4	2700	1	19
1586	3.875	3.75	4	3.2	3780	1	19
1587	3.125	1.25	5	2.6	3480	1	19
1588	3.75	3.5	4	2.3	2220	1	19
1589	3.75	3.5	4	2.7	2418	1	19
1590	3.625	3.5	3.75	2.2	2880	1	19
1591	2.5	2	3	2	3780	1	19
1592	3.625	3.5	3.75	2.2	2364	1	19
1593	3.5	3	4	2.3	2340	1	19
1594	3.375	2	4.75	1.3	2520	1	19
1595	3.25	2.5	4	2.9	3153	1	19
1596	5	5	5	3.5	2313	1	19
1597	2.625	2.75	2.5	2.2	1186	1	19
1598	3.5	3.5	3.5	3.1	3240	1	19
1599	1.875	1	2.75	3	2910	1	19
1600	3.75	2.5	5	1.1	2793	1	19
1601	3.75	3.75	3.75	1.4	3480	1	19
1602	2.5	2.5	2.5	1.7	339	1	19
1603	3.125	2.5	3.75	2.5	3780	1	19
1604	3.625	3.5	3.75	2.7	1860	1	19
1605	3.125	3	3.25	1.7	2013	1	19
1606	2.25	2.75	1.75	2.3	1533	1	19
1607	2.625	2.25	3	2.3	2820	1	19
1608	3.75	4	3.5	2.2	2913	1	19
1609	3.875	3	4.75	2.6	2700	1	19
1610	3.125	2.5	3.75	2.6	2062	1	19
1611	3	2.25	3.75	2.9	2133	1	19
1612	3.75	3	4.5	2.3	2940	1	19
1613	3	2.5	3.5	2.4	3780	1	19
1614	3.75	2.5	5	2.9	3780	1	19
1615	3.25	2.25	4.25	2.8	3780	1	19
1616	3	2.5	3.5	2.9	2253	1	19
1617	3.125	2.5	3.75	2.4	3213	1	19
1618	4.5	4.5	4.5	2.8	2973	1	19
1619	3.25	2.75	3.75	2.6	2580	1	19
1620	3.625	3.25	4	2.6	2273	1	19
1621	3.25	3.25	3.25	2.2	2700	1	19
1622	2.875	2.5	3.25	2.8	1878	1	19
1623	3.125	3	3.25	2.4	2520	1	19
1624	3.125	2.5	3.75	2.2	2940	1	19
1625	2.625	2.25	3	2	2772	1	19
1626	3.375	3.75	3	1.9	2680	1	19
1627	4.25	3.75	4.75	2.9	2013	1	19
1628	3.375	2.25	4.5	1.8	1666	1	19
1629	2.75	2.75	2.75	2.7	2298	1	19
1630	3.25	3	3.5	2.3	3008	1	19
1631	3.375	2	4.75	2.9	2246.5	1	19
1632	3.25	2	4.5	2.2	3320	1	19
1633	3.5	3.5	3.5	2.5	1000	1	19
1634	3.125	3	3.25	2.8	2475	1	19
1635	3.75	3.5	4	2.3	3780	1	19
1636	3	2.5	3.5	2.6	1713	1	19
1637	3.75	3.25	4.25	2.5	2824	1	19
1638	3.625	3.75	3.5	2.6	2178	1	19
1639	2	2.5	1.5	3.8	3000	1	19
1640	3.625	3.75	3.5	2.3	1980	1	19
1641	3.125	2.5	3.75	2.7	2884	1	19
1642	4.375	4	4.75	3.7	3420	1	19
1643	3.375	2.5	4.25	2.8	3720	1	19
1644	3.875	3.25	4.5	2.3	3480	1	19
1645	4.25	4.5	4	3.1	2913	1	19
1646	4.25	4	4.5	3.2	3780	1	19
1647	3.25	3	3.5	2.9	3015	1	19
1648	2.375	2	2.75	2.1	2520	1	19
1649	2.25	2	2.5	1.8	2940	1	19
1650	3.375	3	3.75	2.8	3780	1	19
1651	4.75	4.75	4.75	3.6	3780	1	19
1652	3.75	3.25	4.25	2.3	3480	1	19
1653	3.5	2.25	4.75	2.9	3153	1	19
1654	3	2.75	3.25	2.7	1173	1	19
1655	2.625	2.25	3	2.1	2970	1	19
1656	3.625	3.5	3.75	2.5	2673	1	19
1657	4.125	4	4.25	2.8	2150	1	19
1658	4.25	3.5	5	2.8	2433	1	19
1659	3.5	2.75	4.25	2.7	3612	1	19
1660	2.5	1.5	3.5	1.9	2175	1	19
1661	3	2.25	3.75	3.1	1973	1	19
1662	3.75	3	4.5	3.1	3213	1	19
1663	4	4	4	2.5	1116	1	19
1664	3.625	2.5	4.75	2.8	2553	1	19
1665	3	1.75	4.25	1.3	1770	1	19
1666	3.5	3	4	2.5	3780	1	19
1667	3.875	3	4.75	3.5	1413	1	19
1668	3.5	3	4	2.8	3340	1	19
1669	4	4	4	2.9	3000	1	19
1670	3.25	2.25	4.25	2.2	3675	1	19
1671	3.5	3.25	3.75	3	1764	1	19
1672	3.25	2.5	4	2.7	3675	1	19
1673	2.625	2.5	2.75	2.1	895	1	19
1674	3.75	2.5	5	3.4	2859.5	1	19
1675	2.75	2	3.5	2.4	2373	1	19
1676	4.5	4	5	3.7	3720	1	19
1677	2.875	1.5	4.25	3.2	2982	1	19
1678	2.875	2	3.75	2.6	1634	1	19
1679	3.375	3	3.75	1.9	3120	1	19
1680	2.875	2.5	3.25	2.6	2164	1	19
1681	3.125	3.25	3	2.2	2133	1	19
1682	3.125	1.25	5	1.1	3000	1	19
1683	3.375	2.5	4.25	2.2	2262	1	19
1684	3.375	2.75	4	2.8	2700	1	19
1685	3.625	3.5	3.75	2.9	1980	1	19
1686	3.375	3	3.75	3	2070	1	19
1687	3.625	3.25	4	3	2033	1	19
1688	2.875	1.25	4.5	2.8	3780	1	19
1689	3.5	3	4	2.6	3720	1	19
1690	3.375	3	3.75	2.2	2814	1	19
1691	2.375	1.5	3.25	3	2100	1	19
1692	3.875	3.75	4	3.4	2668.5	1	19
1693	3.75	3.75	3.75	2.7	1812	1	19
1694	2.25	2	2.5	2.3	2484	1	19
1695	3.875	3.5	4.25	3.3	3559.5	1	19
1696	2.75	2.25	3.25	2.6	3240	1	19
1697	3.25	2.5	4	2.8	3213	1	19
1698	3.375	4	2.75	2.8	1938	1	19
1699	3.375	2.75	4	2.1	2733	1	19
1700	3.875	3.25	4.5	3.1	3480	1	19
1701	3.25	2.5	4	2.6	1820	1	19
1702	2.375	1.5	3.25	2.1	1953	1	19
1703	3.375	5	1.75	3.2	2775	1	19
1704	3.375	3.75	3	3.3	3780	1	19
1705	2.625	2	3.25	2.4	1040	1	19
1706	2.125	2.25	2	2.4	2079	1	19
1707	3.5	2	5	3.8	2373	1	19
1708	3.375	2.5	4.25	1.9	3480	1	19
1709	2.875	1.75	4	2.5	2493	1	19
1710	3.25	3.25	3.25	2.5	1262	1	19
1711	3.875	4.5	3.25	2.2	960	1	19
1712	2	2	2	2.3	1018	1	19
1713	2	2	2	2.7	3153	1	19
1714	2.75	2.5	3	2.3	2213	1	19
1715	2.5	3.25	1.75	2.5	1820	1	19
1716	4.25	3.75	4.75	3.4	2820	1	19
1717	3.625	4	3.25	2.5	1200	1	19
1718	3.125	2.75	3.5	2.7	2133	1	19
1719	3.5	3	4	2.7	2293	1	19
1720	4.25	3.5	5	3.5	3780	1	19
1721	2.25	2.25	2.25	2	2100	1	19
1722	3.25	2.5	4	3.5	2068.5	1	19
1723	3.125	3.25	3	2.9	3780	1	19
1724	3	2.75	3.25	2.2	3160	1	19
1725	3.375	2.75	4	2.5	3480	1	19
1726	3.75	3	4.5	2.1	2424	1	19
1727	3	2.75	3.25	2.7	2592	1	19
1728	2.625	2.25	3	2.4	2460	1	19
1729	1	1	1	1.3	2716	1	19
1730	4	4	4	2.5	2232	1	19
1731	3.25	2	4.5	1.4	2418	1	19
1732	2.625	2.5	2.75	2.6	1053	1	19
1733	4.375	4.5	4.25	3.1	2220	1	19
1734	2.5	2	3	2.1	1820	1	19
1735	2.375	2.5	2.25	2.4	3060	1	19
1736	3.375	3.25	3.5	2.4	3720	1	19
1737	2.75	3.5	2	3.3	2331	1	19
1738	3.75	3.75	3.75	2.8	3160	1	19
1739	3.25	2.75	3.75	1.9	3480	1	19
1740	2.875	2.25	3.5	2.5	918	1	19
1741	2.875	1.25	4.5	1.3	3780	1	19
1742	3.5	3.25	3.75	2.9	2760	1	19
1743	4	3.75	4.25	1.4	3480	1	19
1744	4.125	4	4.25	2.3	1539	1	19
1745	2.375	2.25	2.5	2.4	798	1	19
1746	2.625	2.25	3	2.6	2493	1	19
1747	2.75	2.25	3.25	3.6	1333	1	19
1748	3.875	4	3.75	3.9	2673	1	19
1749	3.5	2	5	2.8	2300	1	19
1750	3.375	2.75	4	2.8	2700	1	19
1751	2.875	2.25	3.5	2.9	2190	1	19
1752	3.125	2.75	3.5	2.1	1641.3	1	19
1753	2.5	1.25	3.75	2.8	2460	1	19
1754	3.25	2.75	3.75	2.8	3780	1	19
1755	2.5	1.75	3.25	1.9	3240	1	19
1756	4.125	4	4.25	2.8	2694	1	19
1757	3.125	3	3.25	2.1	1040	1	19
1758	2.625	2	3.25	3.8	3240	1	19
1759	3.5	3.5	3.5	2.7	3780	1	19
1760	3	2.25	3.75	2.2	3015	1	19
1761	4	3.75	4.25	3	2079	1	19
1762	2.125	2.25	2	2.6	1668	1	19
1763	3	2.25	3.75	1.7	3144	1	19
1764	3.75	3.5	4	2.8	2193	1	19
1765	3.75	2.5	5	2	2700	1	19
1766	2.625	3	2.25	2	1938	1	19
1767	3.25	2.75	3.75	2.6	2102	1	19
1768	3.625	3.5	3.75	2.7	3120	1	19
1769	4	3.75	4.25	2.2	3240	1	19
1770	2.75	2.25	3.25	2.4	2313	1	19
1771	4.125	4.75	3.5	2.4	3213	1	19
1772	4.625	4.25	5	3.3	3240	1	19
1773	2.5	2.5	2.5	1.7	3060	1	19
1774	3.875	3.5	4.25	2.7	2353	1	19
1775	3.5	3.5	3.5	3	1213	1	19
1776	3.375	3	3.75	2.5	3259.5	1	19
1777	3.25	3.25	3.25	2.8	2840	1	19
1778	2.375	2.25	2.5	2.9	3420	1	19
1779	3.875	3.5	4.25	3.1	1984.6	1	19
1780	3.125	2.5	3.75	2.5	2156	1	19
1781	4.25	4.25	4.25	3.6	3780	1	19
1782	2.75	2.75	2.75	2.3	1820	1	19
1783	2.5	1.75	3.25	1.3	1773	1	19
1784	2.375	2.25	2.5	1.2	2446.5	1	19
1785	3.75	3.75	3.75	2.6	2593	1	19
1786	3.625	4	3.25	2.6	3000	1	19
1787	3.25	3.5	3	2.7	3060	1	19
1788	3	2.75	3.25	2.7	3240	1	19
1789	3.5	3	4	2.7	3480	1	19
1790	3.625	2.75	4.5	2.3	2460	1	19
1791	3.125	3.5	2.75	3.9	2580	1	19
1792	3.625	3.25	4	2.3	2112	1	19
1793	1.375	1.5	1.25	1.2	800	1	19
1794	3.375	2.75	4	2.5	1111	1	19
1795	3.5	3.5	3.5	2.1	2784	1	19
1796	4	3.5	4.5	1.5	1348.5	1	19
1797	1.75	1.75	1.75	1.6	3360	1	19
1798	2.375	2	2.75	2.7	1125	1	19
1799	3.625	3.25	4	2.7	2842	1	19
1800	4.375	4.5	4.25	2.8	1773	1	19
1801	3.125	2.25	4	2.5	2244	1	19
1802	3.625	3.5	3.75	2.1	2013	1	19
1803	3.875	4.5	3.25	2.6	1017	1	19
1804	2.75	2	3.5	2.3	2793	1	19
1805	3.375	2.75	4	2.8	1893	1	19
1806	2.375	2.25	2.5	2.4	2040	1	19
1807	2.5	2	3	2.6	996	1	19
1808	2.75	2.25	3.25	2.8	2033	1	19
1809	4	3.25	4.75	3.7	1533	1	19
1810	4	3.5	4.5	3.2	2433	1	19
1811	4.75	4.75	4.75	3.6	1722	1	19
1812	4.5	4.25	4.75	3.4	3780	1	19
1813	4.125	4.25	4	3.6	3240	1	19
1814	3.125	2.25	4	2.6	2616	1	19
1815	2.875	2.75	3	2.5	2840	1	19
1816	3.25	2.75	3.75	1.9	3060	1	19
1817	3.125	3	3.25	2.3	2454	1	19
1818	3.5	3	4	2.7	2940	1	19
1819	3.875	3.5	4.25	3.2	2613	1	19
1820	4	5	3	3.5	3780	1	19
1821	4.375	4.25	4.5	2.9	3780	1	19
1822	4.375	4.25	4.5	3	1780	1	19
1823	2.125	2	2.25	2.4	2313	1	19
1824	2.875	2.25	3.5	2.5	1776	1	19
1825	2.75	2.75	2.75	2.2	1596	1	19
1826	2.375	2.5	2.25	3.1	2113	1	19
1827	2.5	2.25	2.75	2.6	440	1	19
1828	3.875	3.75	4	2.8	3139.5	1	19
1829	3.625	3.25	4	2.7	1224	1	19
1830	3.875	3.75	4	2.6	1684	1	19
1831	3.5	3.5	3.5	2.1	1260	1	19
1832	3.625	3.25	4	3.1	3240	1	19
1833	4.125	4	4.25	2.8	2442	1	19
1834	3.125	2.75	3.5	2.4	410	1	19
1835	3.25	2.5	4	2.5	3780	1	19
1836	3.75	3.75	3.75	1.5	2913	1	19
1837	3.75	4	3.5	2.7	1436	1	19
1838	3.25	2	4.5	1.9	2793	1	19
1839	2.625	2.5	2.75	2.1	1491	1	19
1840	3.25	3.75	2.75	3.8	3213	1	19
1841	3.125	3	3.25	3.1	2916	1	19
1842	2.625	2.25	3	1.9	3780	1	19
1843	2.875	2.25	3.5	2.1	3180	1	19
1844	2.5	1	4	2.9	3780	1	19
1845	3.375	3	3.75	2.6	868.5	1	19
1846	3	3	3	2.4	1257	1	19
1847	3	3	3	2.3	3780	1	19
1848	2.875	2.75	3	2.7	769.5	1	19
1849	3.375	2.5	4.25	3.1	3240	1	19
1850	2.875	2.5	3.25	3.2	3780	1	19
1851	2.375	2.75	2	2.1	2100	1	19
1852	2.625	2.25	3	2.6	1728	1	19
1853	2.875	2	3.75	2.1	1382	1	19
1854	4.75	4.75	4.75	3.4	3213	1	19
1855	3.125	3.25	3	2.5	0	1	19
1856	4.375	4.75	4	3	3020	1	19
1857	3.125	2.75	3.5	2.5	2244	1	19
1858	3.5	4	3	2.8	2860	1	19
1859	4.5	4.25	4.75	2.3	3720	1	19
1860	2.875	2.75	3	2.1	1533	1	19
1861	2.5	2	3	2.8	2220	1	19
1862	3.75	3.5	4	2.9	2202	1	19
1863	2.5	2	3	2.7	3097.5	1	19
1864	3.125	2.25	4	3.1	1710	1	19
1865	2.875	2	3.75	3.4	3240	1	19
1866	4.125	4	4.25	2.6	2779.5	1	19
1867	3.625	3.5	3.75	2.9	2718	1	19
1868	2.375	2.25	2.5	2.3	1173	1	19
1869	3.625	3.5	3.75	2.9	3780	1	19
1870	2.625	2.25	3	2.6	2700	1	19
1871	4.375	4.25	4.5	2.9	1973	1	19
1872	3	2.75	3.25	2.5	2724	1	19
1873	3.5	3.5	3.5	2.4	3312	1	19
1874	4.375	4.75	4	3.4	1893	1	19
1875	2.875	2.5	3.25	2.2	2913	1	19
1876	4.125	3.75	4.5	2.2	1995	1	19
1877	3.625	3	4.25	2.6	2178	1	19
1878	3.25	3.75	2.75	2.8	499	1	19
1879	4.625	4.5	4.75	3.5	2133	1	19
1880	3.75	3.75	3.75	2.8	3213	1	19
1881	3.375	3.25	3.5	2.6	2673	1	19
1882	3.25	2.75	3.75	2.8	1820	1	19
1883	3.5	3.25	3.75	2.2	3360	1	19
1884	3.25	2	4.5	2.8	1228.5	1	19
1885	3.875	4	3.75	2.7	2875	1	19
1886	2.625	3	2.25	2.5	1394	1	19
1887	3.5	3.5	3.5	2.1	1020	1	19
1888	2.875	2.5	3.25	3.1	2322	1	19
1889	2.875	2.75	3	2.5	2840	1	19
1890	3.25	3	3.5	2.4	1790	1	19
1891	2.875	1.75	4	2.9	2142	1	19
1892	3.125	3.25	3	3.2	1158	1	19
1893	2.875	2.75	3	2.5	2220	1	19
1894	2.625	2	3.25	2.1	2700	1	19
1895	3.125	3	3.25	2.1	2700	1	19
1896	3.5	3	4	2.8	1782	1	19
1897	2.375	2.25	2.5	2.5	3480	1	19
1898	3.375	2.75	4	2.7	1413	1	19
1899	2.875	2.5	3.25	2.5	1188	1	19
1900	2.125	2.25	2	2.6	2599.5	1	19
1901	4.25	4.25	4.25	3.3	3015	1	19
1902	3.75	3.5	4	3	3240	1	19
1903	5	5	5	1.7	3420	1	19
1904	3.75	4	3.5	2.6	3780	1	19
1905	4	4	4	3.2	3360	1	19
1906	3.375	3.25	3.5	2.8	1927.5	1	19
1907	2.875	3	2.75	2.7	1017	1	19
1908	3.125	3	3.25	3.3	2457	1	19
1909	3.75	3.5	4	1.9	1116	1	19
1910	3.125	3	3.25	2.8	1992	1	19
1911	3.875	3.75	4	2.7	3213	1	19
1912	2.375	2.25	2.5	2.8	2364	1	19
1913	2.875	2.75	3	2.3	1392	1	19
1914	3.75	3.5	4	2.6	3315	1	19
1915	3.875	3.5	4.25	3	3384	1	19
1916	4.625	5	4.25	2.7	3213	1	19
1917	4.625	4.25	5	3	3213	1	19
1918	2.875	2	3.75	2.9	1893	1	19
1919	2.875	2.5	3.25	2.3	3213	1	19
1920	3.375	3.25	3.5	3.1	2193	1	19
1921	2.875	2.75	3	2.7	2610	1	19
1922	3.125	3	3.25	1.8	1250	1	19
1923	2.875	3	2.75	2.8	1980	1	19
1924	3.125	3.25	3	2.7	1622	1	19
1925	3.125	3.5	2.75	3.2	3780	1	19
1926	4.625	4.25	5	2.6	2700	1	19
1927	2.375	2	2.75	2.5	2604	1	19
1928	3.75	4	3.5	2.8	1704	1	19
1929	3.875	3.75	4	3.4	2757	1	19
1930	3.5	3	4	2.7	1653	1	19
1931	2.625	2.25	3	2.3	937	1	19
1932	2.875	3.25	2.5	2.5	690	1	19
1933	2.75	2.5	3	2.8	3000	1	19
1934	3.125	2.25	4	1.7	3780	1	19
1935	2.625	2.25	3	2.5	1421.3	1	19
1936	5	5	5	2.4	2680	1	19
1937	3.375	2.75	4	3.5	1434	1	19
1938	3	2.25	3.75	2.6	3153	1	19
1939	2.875	2.5	3.25	2.3	3360	1	19
1940	3.375	3.75	3	3.1	2553	1	19
1941	3.75	4	3.5	3.5	2673	1	19
1942	2.625	1.75	3.5	2.6	1332	1	19
1943	3.625	4.25	3	3.1	2430	1	19
1944	3	4	2	3.7	1260	1	19
1945	3.375	3.75	3	3.1	2007.5	1	19
1946	3.25	2.75	3.75	3.1	2562	1	19
1947	2.875	3.25	2.5	2.6	1413	1	19
1948	3.875	4.75	3	2.5	2884	1	19
1949	3.625	3.25	4	2.8	1742	1	19
1950	3.625	3.75	3.5	2.2	2562	1	19
1951	4	3	5	1.3	3780	1	19
1952	1.875	1	2.75	3.8	2913	1	19
1953	4	3	5	2.2	2496	1	19
1954	2.75	1.25	4.25	3.4	3213	1	19
1955	4.5	4	5	3.2	3780	1	19
1956	3.125	2.5	3.75	2.5	1234	1	19
1957	3.375	2.75	4	2.3	2880	1	19
1958	2.25	2	2.5	2.1	690	1	19
1959	3.25	3.25	3.25	2.7	1404	1	19
1960	1.875	2.25	1.5	3.6	2220	1	19
1961	2.625	2	3.25	2	3480	1	19
1962	3.25	3	3.5	2.8	2013	1	19
1963	3.625	3.75	3.5	3.4	2380	1	19
1964	3.5	3.75	3.25	2.8	3780	1	19
1965	2.625	2.25	3	2.7	3780	1	19
1966	4.5	4.5	4.5	3.8	1426.5	1	19
1967	3.875	2.75	5	3.6	2655	1	19
1968	3	2.5	3.5	2.5	2520	1	19
1969	3.125	2.5	3.75	2.1	3480	1	19
1970	3.25	3.25	3.25	2.1	2574	1	19
1971	3.125	3	3.25	2.1	1662	1	19
1972	3	2.75	3.25	2.8	3420	1	19
1973	3	3	3	2.7	2913	1	19
1974	3.875	3.75	4	2.1	1326	1	19
1975	3.5	3.25	3.75	3.1	2724	1	19
1976	3.125	3	3.25	2.9	2784	1	19
1977	3.5	3	4	2.8	1497	1	19
1978	4.125	4	4.25	3.1	3420	1	19
1979	3.625	4	3.25	3.3	3144	1	19
1980	3.375	4	2.75	3.5	3213	1	19
1981	4	3.75	4.25	3.2	2970	1	19
1982	4.875	5	4.75	3.2	3213	1	19
1983	4.625	4.5	4.75	3.9	3444	1	19
1984	3	3.25	2.75	2.6	911	1	19
1985	3.75	3.75	3.75	2.7	2196	1	19
1986	1.875	2	1.75	2.8	2135	1	19
1987	2.75	2.75	2.75	2.4	2700	1	19
1988	3.75	3.5	4	2.3	3480	1	19
1989	3.125	2.25	4	2.9	2820	1	19
1990	4.25	5	3.5	2.9	3780	1	19
1991	2.875	2	3.75	2.6	2940	1	19
1992	2.125	2	2.25	2.4	1554	1	19
1993	3.25	2.5	4	3.2	2793	1	19
1994	3.25	2.75	3.75	2.5	3780	1	19
1995	2.875	2.25	3.5	2.9	3780	1	19
1996	3.25	2.75	3.75	2.9	3780	1	19
1997	4.5	5	4	3.7	3675	1	19
1998	3.5	2.5	4.5	3.4	3000	1	19
1999	4	3.25	4.75	3	3120	1	19
[truncated: 1,229 more rows]

## Sheet: codebook
gender	1	male
	2	female
