# Supplementary material for: Physical activity and self-efficacy in college students: the mediating role of grit and the moderating role of gender
Source: PeerJ. 2024 May 24;12:e17422. doi: 10.7717/peerj.17422 (PMC11129692; doi:10.7717/peerj.17422)
Supplement: Supplemental Information 2 — a codebook to convert numbers to their respective factors [file peerj-12-17422-s002.xlsx]

## Sheet: Sheet1
gender	1	male
	2	female
